# Supplementary material for: (3-Acetyl-5-carboxyl­ato-4-methyl-1H-pyrazol-1-ido-κ2 N 1,O 5)aqua­[(pyridin-2-yl)methanamine-κ2 N,N′]copper(II)
Source: Acta Crystallogr Sect E Struct Rep Online. 2012 Nov 3;68(Pt 12):m1455–6. doi: 10.1107/S1600536812044959 (PMC3588718; doi:10.1107/S1600536812044959)
Supplement: Supplementary file 1 [file e-68-m1455-sup1.cif]

##############################################################################
#                                                                            #
# This CIF contains the data in a paper accepted for publication in          #
# Acta Crystallographica Section E. It conforms to the requirements of       #
# Notes for Authors for Acta Crystallographica Section E, and has been       #
# peer reviewed under the auspices of the IUCr Commission on Journals.       #
#                                                                            #
# Full details of the Crystallographic Information File format               #
# are given in the paper "The Crystallographic Information File (CIF):       #
# a New Standard Archive File for Crystallography" by S. R. Hall, F. H.      #
# Allen and I. D. Brown [Acta Cryst. (1991), A47, 655-685].                  #
#                                                                            #
# The current version of the core CIF dictionary is obtainable from          #
# ftp://ftp.iucr.org/pub/cif_core.dic.                                       #
#                                                                            #
# Software is freely available for graphical display of the structure(s)     #
# in this CIF. For information consult the CIF software page                 #
# http://www.iucr.org/resources/cif/software.                                #
#                                                                            #
# This file may be used for bona fide research purposes within the           #
# scientific community so long as proper attribution is given to the journal # 
# article from which it was obtained.                                        #
#                                                                            #
##############################################################################
data_I
_audit_creation_method     SHELXL-97
_chemical_name_systematic
;
(3-Acetyl-5-carboxylato-4-methyl-1<i>H</i>-pyrazol-1-ido-
\k^2^<i>N</i>^1^,<i>O</i>^5^)aqua[(pyridin-2-yl)methanamine-
\k^2^<i>N</i>,<i>N</i>']copper(II)
;
_chemical_name_common     ?
_chemical_formula_moiety     'C13 H16 Cu N4 O4'
_chemical_formula_sum     'C13 H16 Cu N4 O4'
_chemical_formula_iupac     '[Cu (C7 H6 N2 O3) (C6 H8 N2) (H2 O)]'
_chemical_formula_weight     355.84
_chemical_melting_point     ?
_symmetry_cell_setting     triclinic
_symmetry_space_group_name_H-M     'P -1'
_symmetry_space_group_name_Hall     '-P 1'
loop_
    _symmetry_equiv_pos_as_xyz
    'x, y, z'
    '-x, -y, -z'
_cell_length_a     7.3063(2)
_cell_length_b     8.3258(5)
_cell_length_c     13.1260(7)
_cell_angle_alpha     90.695(6)
_cell_angle_beta     105.935(4)
_cell_angle_gamma     110.232(4)
_cell_volume     715.32(6)
_cell_formula_units_Z     2
_cell_measurement_reflns_used     2567
_cell_measurement_theta_min     2.95
_cell_measurement_theta_max     28.48
_cell_measurement_temperature     120(2)
_exptl_crystal_description     block
_exptl_crystal_colour     blue
_exptl_crystal_size_max     0.36
_exptl_crystal_size_mid     0.23
_exptl_crystal_size_min     0.13
_exptl_crystal_density_diffrn     1.652
_exptl_crystal_density_meas     ?
_exptl_crystal_density_method     'not measured'
_exptl_crystal_F_000     366
_exptl_absorpt_coefficient_mu     1.551
_exptl_absorpt_correction_type     multi-scan
_exptl_absorpt_process_details     '(DENZO/SCALEPACK; Otwinowski & Minor, 1997)'
_exptl_absorpt_correction_T_min     0.9548
_exptl_absorpt_correction_T_max     0.9874
_exptl_special_details     ?
_diffrn_ambient_temperature     120(2)
_diffrn_radiation_type     MoK\a
_diffrn_radiation_wavelength     0.71073
_diffrn_radiation_source     'fine-focus sealed tube'
_diffrn_radiation_monochromator     'horizontally mounted graphite crystal'
_diffrn_measurement_device_type     'Nonius KappaCCD'
_diffrn_measurement_device     '95mm CCD camera on \k-goniostat'
_diffrn_measurement_method     '\f scans and \w scans with \k offset'
_diffrn_detector_area_resol_mean     9
_diffrn_reflns_number     13527
_diffrn_reflns_av_R_equivalents     0.0162
_diffrn_reflns_av_sigmaI/netI     0.0222
_diffrn_reflns_theta_min     2.92
_diffrn_reflns_theta_max     35.13
_diffrn_reflns_theta_full     25.00
_diffrn_measured_fraction_theta_max     0.898
_diffrn_measured_fraction_theta_full     0.998
_diffrn_reflns_limit_h_min     -11
_diffrn_reflns_limit_h_max     9
_diffrn_reflns_limit_k_min     -13
_diffrn_reflns_limit_k_max     13
_diffrn_reflns_limit_l_min     -20
_diffrn_reflns_limit_l_max     21
_diffrn_standards_interval_count     ?
_diffrn_standards_interval_time     ?
_diffrn_standards_decay_%     ?
_refine_special_details
;
Refinement of <i>F</i>^2^ against ALL reflections. The weighted <i>R</i>-factor
<i>wR</i> and goodness of fit <i>S</i> are based on <i>F</i>^2^, conventional
<i>R</i>-factors <i>R</i> are based on <i>F</i>, with <i>F</i> set to zero for
negative <i>F</i>^2^. The threshold expression of <i>F</i>^2^ >
2\s(<i>F</i>^2^) is used only for calculating <i>R</i>-factors(gt) <i>etc</i>.
and is not relevant to the choice of reflections for refinement.
<i>R</i>-factors based on <i>F</i>^2^ are statistically about twice as large
as those based on <i>F</i>, and <i>R</i>- factors based on ALL data will be
even larger.
;
_reflns_number_total     5715
_reflns_number_gt     4833
_reflns_threshold_expression     I>2sigma(I)
_refine_ls_structure_factor_coef     Fsqd
_refine_ls_matrix_type     full
_refine_ls_R_factor_all     0.0344
_refine_ls_R_factor_gt     0.0274
_refine_ls_wR_factor_gt     0.0723
_refine_ls_wR_factor_ref     0.0740
_refine_ls_goodness_of_fit_ref     1.069
_refine_ls_restrained_S_all     1.069
_refine_ls_number_reflns     5715
_refine_ls_number_parameters     217
_refine_ls_number_restraints     0
_refine_ls_hydrogen_treatment     mixed
_refine_ls_weighting_scheme     calc
_refine_ls_weighting_details
         'calc w=1/[\s^2^(Fo^2^)+(0.0477P)^2^+0.0000P] where P=(Fo^2^+2Fc^2^)/3'
_atom_sites_solution_hydrogens     geom
_atom_sites_solution_primary     direct
_atom_sites_solution_secondary     difmap
_refine_ls_shift/su_max     0.004
_refine_ls_shift/su_mean     0.000
_refine_diff_density_max     0.717
_refine_diff_density_min     -0.321
_refine_ls_extinction_method     none
_refine_ls_extinction_coef     ?
loop_
    _atom_type_symbol
    _atom_type_description
    _atom_type_scat_dispersion_real
    _atom_type_scat_dispersion_imag
    _atom_type_scat_source
    'C' 'C' 0.0033 0.0016
                         'International Tables Vol C Tables 4.2.6.8 and 6.1.1.4'
    'H' 'H' 0.0000 0.0000
                         'International Tables Vol C Tables 4.2.6.8 and 6.1.1.4'
    'N' 'N' 0.0061 0.0033
                         'International Tables Vol C Tables 4.2.6.8 and 6.1.1.4'
    'O' 'O' 0.0106 0.0060
                         'International Tables Vol C Tables 4.2.6.8 and 6.1.1.4'
    'Cu' 'Cu' 0.3201 1.2651
                         'International Tables Vol C Tables 4.2.6.8 and 6.1.1.4'
_computing_data_collection     'COLLECT (Nonius, 2000)'
_computing_cell_refinement     'DENZO/SCALEPACK (Otwinowski & Minor, 1997)'
_computing_data_reduction     'DENZO/SCALEPACK (Otwinowski & Minor, 1997)'
_computing_structure_solution     'SIR2004 (Burla <i>et al.</i>, 2005)'
_computing_structure_refinement     'SHELXL97 (Sheldrick, 2008)'
_computing_molecular_graphics     'DIAMOND (Brandenburg, 2009)'
_computing_publication_material     'SHELXL97 (Sheldrick, 2008)'
loop_
    _atom_site_type_symbol
    _atom_site_label
    _atom_site_fract_x
    _atom_site_fract_y
    _atom_site_fract_z
    _atom_site_U_iso_or_equiv
    _atom_site_adp_type
    _atom_site_calc_flag
    _atom_site_refinement_flags
    _atom_site_occupancy
    _atom_site_symmetry_multiplicity
    _atom_site_disorder_assembly
    _atom_site_disorder_group
    Cu Cu1 0.545220(19) 0.299111(15) 0.020497(9) 0.01226(4) Uani d . 1 1 . .
    O O1 0.74298(12) 0.49534(9) -0.02392(6) 0.01456(14) Uani d . 1 1 . .
    O O2 0.85228(12) 0.57781(10) -0.16483(6) 0.01670(15) Uani d . 1 1 . .
    O O3 0.22559(13) -0.03669(11) -0.47062(6) 0.01945(16) Uani d . 1 1 . .
    O O4 0.79221(13) 0.17036(10) 0.06402(6) 0.01427(14) Uani d . 1 1 . .
    N N1 0.45340(14) 0.21529(11) -0.13062(7) 0.01267(15) Uani d . 1 1 . .
    N N2 0.30428(14) 0.08145(11) -0.19556(7) 0.01319(16) Uani d . 1 1 . .
    N N3 0.63606(14) 0.39053(11) 0.17463(7) 0.01323(15) Uani d . 1 1 . .
    N N4 0.29685(15) 0.14866(12) 0.05729(7) 0.01486(16) Uani d . 1 1 . .
    C C1 0.73803(15) 0.47312(13) -0.12234(8) 0.01244(17) Uani d . 1 1 . .
    C C2 0.57544(15) 0.31343(12) -0.18524(8) 0.01178(17) Uani d . 1 1 . .
    C C3 0.50547(16) 0.24117(13) -0.29113(8) 0.01245(17) Uani d . 1 1 . .
    C C4 0.33336(16) 0.09471(13) -0.29373(8) 0.01263(17) Uani d . 1 1 . .
    C C5 0.19154(17) -0.03454(13) -0.38437(8) 0.01427(18) Uani d . 1 1 . .
    C C6 0.00133(18) -0.16234(15) -0.36737(9) 0.0198(2) Uani d . 1 1 . .
    H H6A -0.0784 -0.2390 -0.4318 0.030 Uiso calc R 1 1 . .
    H H6B -0.0776 -0.1019 -0.3486 0.030 Uiso calc R 1 1 . .
    H H6C 0.0386 -0.2276 -0.3108 0.030 Uiso calc R 1 1 . .
    C C7 0.58880(17) 0.30559(15) -0.38093(9) 0.0172(2) Uani d . 1 1 . .
    H H7A 0.7016 0.4131 -0.3560 0.026 Uiso calc R 1 1 . .
    H H7B 0.4839 0.3224 -0.4374 0.026 Uiso calc R 1 1 . .
    H H7C 0.6345 0.2227 -0.4070 0.026 Uiso calc R 1 1 . .
    C C8 0.79957(17) 0.53218(14) 0.22340(9) 0.01563(18) Uani d . 1 1 . .
    H H8 0.8738 0.6015 0.1826 0.019 Uiso calc R 1 1 . .
    C C9 0.86018(18) 0.57730(15) 0.33271(9) 0.0189(2) Uani d . 1 1 . .
    H H9 0.9714 0.6771 0.3649 0.023 Uiso calc R 1 1 . .
    C C10 0.75138(19) 0.47038(16) 0.39326(9) 0.0204(2) Uani d . 1 1 . .
    H H10 0.7917 0.4959 0.4670 0.024 Uiso calc R 1 1 . .
    C C11 0.58221(19) 0.32535(15) 0.34283(9) 0.0187(2) Uani d . 1 1 . .
    H H11 0.5067 0.2531 0.3821 0.022 Uiso calc R 1 1 . .
    C C12 0.52770(17) 0.28997(14) 0.23287(8) 0.01449(18) Uani d . 1 1 . .
    C C13 0.34690(17) 0.13433(14) 0.17266(9) 0.01577(19) Uani d . 1 1 . .
    H H13A 0.3780 0.0310 0.1864 0.019 Uiso calc R 1 1 . .
    H H13B 0.2302 0.1252 0.1970 0.019 Uiso calc R 1 1 . .
    H H1N4 0.236(3) 0.048(2) 0.0232(14) 0.025(4) Uiso d . 1 1 . .
    H H2O4 0.773(3) 0.114(2) 0.1040(14) 0.024(4) Uiso d . 1 1 . .
    H H2N4 0.207(3) 0.194(3) 0.0389(16) 0.040(5) Uiso d . 1 1 . .
    H H1O4 0.895(3) 0.247(3) 0.0914(17) 0.041(5) Uiso d . 1 1 . .
loop_
    _atom_site_aniso_label
    _atom_site_aniso_U_11
    _atom_site_aniso_U_22
    _atom_site_aniso_U_33
    _atom_site_aniso_U_12
    _atom_site_aniso_U_13
    _atom_site_aniso_U_23
    Cu1 0.01549(7) 0.00997(6) 0.00858(6) 0.00179(4) 0.00302(4) -0.00059(4)
    O1 0.0177(4) 0.0105(3) 0.0116(3) 0.0019(3) 0.0025(3) 0.0001(2)
    O2 0.0156(4) 0.0145(3) 0.0161(4) 0.0008(3) 0.0045(3) 0.0034(3)
    O3 0.0233(4) 0.0230(4) 0.0110(3) 0.0081(3) 0.0041(3) -0.0014(3)
    O4 0.0171(4) 0.0098(3) 0.0128(3) 0.0018(3) 0.0037(3) 0.0014(2)
    N1 0.0140(4) 0.0102(4) 0.0107(4) 0.0014(3) 0.0029(3) 0.0003(3)
    N2 0.0157(4) 0.0109(4) 0.0094(4) 0.0016(3) 0.0023(3) -0.0001(3)
    N3 0.0147(4) 0.0134(4) 0.0118(4) 0.0059(3) 0.0033(3) -0.0005(3)
    N4 0.0167(4) 0.0139(4) 0.0116(4) 0.0033(3) 0.0037(3) -0.0019(3)
    C1 0.0123(4) 0.0106(4) 0.0132(4) 0.0039(3) 0.0022(3) 0.0015(3)
    C2 0.0128(4) 0.0099(4) 0.0110(4) 0.0026(3) 0.0030(3) 0.0010(3)
    C3 0.0137(4) 0.0133(4) 0.0102(4) 0.0047(3) 0.0037(3) 0.0015(3)
    C4 0.0155(4) 0.0120(4) 0.0097(4) 0.0041(3) 0.0036(3) 0.0014(3)
    C5 0.0168(5) 0.0124(4) 0.0122(4) 0.0055(3) 0.0019(4) -0.0002(3)
    C6 0.0207(5) 0.0167(5) 0.0146(5) 0.0008(4) 0.0015(4) -0.0017(3)
    C7 0.0186(5) 0.0204(5) 0.0125(4) 0.0050(4) 0.0070(4) 0.0023(3)
    C8 0.0142(4) 0.0163(5) 0.0149(5) 0.0055(4) 0.0021(4) -0.0029(3)
    C9 0.0171(5) 0.0204(5) 0.0164(5) 0.0074(4) 0.0001(4) -0.0055(4)
    C10 0.0227(5) 0.0260(6) 0.0117(5) 0.0112(4) 0.0012(4) -0.0034(4)
    C11 0.0230(5) 0.0229(5) 0.0117(5) 0.0097(4) 0.0057(4) 0.0009(4)
    C12 0.0182(5) 0.0156(4) 0.0119(4) 0.0087(4) 0.0047(4) 0.0005(3)
    C13 0.0191(5) 0.0152(4) 0.0133(4) 0.0055(4) 0.0062(4) 0.0017(3)
_geom_special_details
;
All s.u.'s (except the s.u. in the dihedral angle between two l.s. planes) are
estimated using the full covariance matrix. The cell s.u.'s are taken into
account individually in the estimation of s.u.'s in distances, angles and
torsion angles; correlations between s.u.'s in cell parameters are only used
when they are defined by crystal symmetry. An approximate (isotropic)
treatment of cell s.u.'s is used for estimating s.u.'s involving l.s. planes.
;
loop_
    _geom_bond_atom_site_label_1
    _geom_bond_atom_site_label_2
    _geom_bond_site_symmetry_2
    _geom_bond_distance
    _geom_bond_publ_flag
    Cu1 N1 . 1.9451(9) y
    Cu1 N3 . 1.9973(9) y
    Cu1 N4 . 2.0048(10) y
    Cu1 O1 . 1.9874(8) y
    Cu1 O4 . 2.3492(8) y
    O1 C1 . 1.2917(13) ?
    O2 C1 . 1.2376(13) ?
    O3 C5 . 1.2252(13) ?
    O4 H2O4 . 0.717(18) ?
    O4 H1O4 . 0.78(2) ?
    N1 N2 . 1.3351(12) ?
    N1 C2 . 1.3558(13) ?
    N2 C4 . 1.3622(13) ?
    N3 C12 . 1.3422(14) ?
    N3 C8 . 1.3473(14) ?
    N4 C13 . 1.4736(14) ?
    N4 H1N4 . 0.849(17) ?
    N4 H2N4 . 0.84(2) ?
    C1 C2 . 1.4842(14) ?
    C2 C3 . 1.3899(14) ?
    C3 C4 . 1.4087(14) ?
    C3 C7 . 1.4937(15) ?
    C4 C5 . 1.4724(15) ?
    C5 C6 . 1.5055(16) ?
    C6 H6A . 0.9600 ?
    C6 H6B . 0.9600 ?
    C6 H6C . 0.9600 ?
    C7 H7A . 0.9600 ?
    C7 H7B . 0.9600 ?
    C7 H7C . 0.9600 ?
    C8 C9 . 1.3852(15) ?
    C8 H8 . 0.9300 ?
    C9 C10 . 1.3895(18) ?
    C9 H9 . 0.9300 ?
    C10 C11 . 1.3868(17) ?
    C10 H10 . 0.9300 ?
    C11 C12 . 1.3862(15) ?
    C11 H11 . 0.9300 ?
    C12 C13 . 1.5056(15) ?
    C13 H13A . 0.9700 ?
    C13 H13B . 0.9700 ?
loop_
    _geom_angle_atom_site_label_1
    _geom_angle_atom_site_label_2
    _geom_angle_atom_site_label_3
    _geom_angle_site_symmetry_1
    _geom_angle_site_symmetry_3
    _geom_angle
    _geom_angle_publ_flag
    N1 Cu1 O1 . . 82.74(3) ?
    N1 Cu1 N3 . . 178.33(4) ?
    O1 Cu1 N3 . . 96.71(3) ?
    N1 Cu1 N4 . . 97.67(4) ?
    O1 Cu1 N4 . . 162.48(4) ?
    N3 Cu1 N4 . . 82.38(4) ?
    N1 Cu1 O4 . . 94.29(3) ?
    O1 Cu1 O4 . . 88.99(3) ?
    N3 Cu1 O4 . . 87.27(3) ?
    N4 Cu1 O4 . . 108.40(4) ?
    C1 O1 Cu1 . . 113.96(6) ?
    Cu1 O4 H2O4 . . 109.7(14) ?
    Cu1 O4 H1O4 . . 104.8(15) ?
    H2O4 O4 H1O4 . . 106(2) ?
    N2 N1 C2 . . 110.24(8) ?
    N2 N1 Cu1 . . 136.81(7) ?
    C2 N1 Cu1 . . 112.89(7) ?
    N1 N2 C4 . . 106.46(8) ?
    C12 N3 C8 . . 119.53(9) ?
    C12 N3 Cu1 . . 114.19(7) ?
    C8 N3 Cu1 . . 126.10(8) ?
    C13 N4 Cu1 . . 110.41(7) ?
    C13 N4 H1N4 . . 109.1(12) ?
    Cu1 N4 H1N4 . . 116.1(11) ?
    C13 N4 H2N4 . . 110.5(13) ?
    Cu1 N4 H2N4 . . 107.6(13) ?
    H1N4 N4 H2N4 . . 102.8(17) ?
    O2 C1 O1 . . 124.10(9) ?
    O2 C1 C2 . . 120.82(9) ?
    O1 C1 C2 . . 115.01(9) ?
    N1 C2 C3 . . 109.44(9) ?
    N1 C2 C1 . . 114.77(8) ?
    C3 C2 C1 . . 135.63(9) ?
    C2 C3 C4 . . 103.02(9) ?
    C2 C3 C7 . . 128.53(10) ?
    C4 C3 C7 . . 128.43(9) ?
    N2 C4 C3 . . 110.82(9) ?
    N2 C4 C5 . . 119.92(9) ?
    C3 C4 C5 . . 129.26(9) ?
    O3 C5 C4 . . 121.35(10) ?
    O3 C5 C6 . . 121.30(10) ?
    C4 C5 C6 . . 117.34(9) ?
    C5 C6 H6A . . 109.5 ?
    C5 C6 H6B . . 109.5 ?
    H6A C6 H6B . . 109.5 ?
    C5 C6 H6C . . 109.5 ?
    H6A C6 H6C . . 109.5 ?
    H6B C6 H6C . . 109.5 ?
    C3 C7 H7A . . 109.5 ?
    C3 C7 H7B . . 109.5 ?
    H7A C7 H7B . . 109.5 ?
    C3 C7 H7C . . 109.5 ?
    H7A C7 H7C . . 109.5 ?
    H7B C7 H7C . . 109.5 ?
    N3 C8 C9 . . 121.77(11) ?
    N3 C8 H8 . . 119.1 ?
    C9 C8 H8 . . 119.1 ?
    C8 C9 C10 . . 118.62(11) ?
    C8 C9 H9 . . 120.7 ?
    C10 C9 H9 . . 120.7 ?
    C9 C10 C11 . . 119.49(10) ?
    C9 C10 H10 . . 120.3 ?
    C11 C10 H10 . . 120.3 ?
    C12 C11 C10 . . 118.78(11) ?
    C12 C11 H11 . . 120.6 ?
    C10 C11 H11 . . 120.6 ?
    N3 C12 C11 . . 121.76(10) ?
    N3 C12 C13 . . 116.41(9) ?
    C11 C12 C13 . . 121.81(10) ?
    N4 C13 C12 . . 110.16(9) ?
    N4 C13 H13A . . 109.6 ?
    C12 C13 H13A . . 109.6 ?
    N4 C13 H13B . . 109.6 ?
    C12 C13 H13B . . 109.6 ?
    H13A C13 H13B . . 108.1 ?
loop_
    _geom_torsion_atom_site_label_1
    _geom_torsion_atom_site_label_2
    _geom_torsion_atom_site_label_3
    _geom_torsion_atom_site_label_4
    _geom_torsion_site_symmetry_1
    _geom_torsion_site_symmetry_2
    _geom_torsion_site_symmetry_3
    _geom_torsion_site_symmetry_4
    _geom_torsion
    _geom_torsion_publ_flag
    N1 Cu1 O1 C1 . . . . -6.64(7) ?
    N3 Cu1 O1 C1 . . . . 174.95(7) ?
    N4 Cu1 O1 C1 . . . . -99.11(13) ?
    O4 Cu1 O1 C1 . . . . 87.82(7) ?
    O1 Cu1 N1 N2 . . . . -176.05(11) ?
    N3 Cu1 N1 N2 . . . . -105.3(12) ?
    N4 Cu1 N1 N2 . . . . -13.71(11) ?
    O4 Cu1 N1 N2 . . . . 95.53(11) ?
    O1 Cu1 N1 C2 . . . . 7.03(7) ?
    N3 Cu1 N1 C2 . . . . 77.8(12) ?
    N4 Cu1 N1 C2 . . . . 169.36(7) ?
    O4 Cu1 N1 C2 . . . . -81.40(7) ?
    C2 N1 N2 C4 . . . . 0.33(12) ?
    Cu1 N1 N2 C4 . . . . -176.65(8) ?
    N1 Cu1 N3 C12 . . . . 107.5(12) ?
    O1 Cu1 N3 C12 . . . . 178.03(7) ?
    N4 Cu1 N3 C12 . . . . 15.67(8) ?
    O4 Cu1 N3 C12 . . . . -93.31(8) ?
    N1 Cu1 N3 C8 . . . . -77.6(12) ?
    O1 Cu1 N3 C8 . . . . -7.01(9) ?
    N4 Cu1 N3 C8 . . . . -169.37(9) ?
    O4 Cu1 N3 C8 . . . . 81.65(9) ?
    N1 Cu1 N4 C13 . . . . 158.90(7) ?
    O1 Cu1 N4 C13 . . . . -110.94(12) ?
    N3 Cu1 N4 C13 . . . . -22.79(7) ?
    O4 Cu1 N4 C13 . . . . 61.76(8) ?
    Cu1 O1 C1 O2 . . . . -178.07(8) ?
    Cu1 O1 C1 C2 . . . . 4.84(11) ?
    N2 N1 C2 C3 . . . . -0.44(12) ?
    Cu1 N1 C2 C3 . . . . 177.32(7) ?
    N2 N1 C2 C1 . . . . 175.79(8) ?
    Cu1 N1 C2 C1 . . . . -6.45(11) ?
    O2 C1 C2 N1 . . . . -176.16(10) ?
    O1 C1 C2 N1 . . . . 1.03(13) ?
    O2 C1 C2 C3 . . . . -1.25(19) ?
    O1 C1 C2 C3 . . . . 175.94(11) ?
    N1 C2 C3 C4 . . . . 0.34(11) ?
    C1 C2 C3 C4 . . . . -174.76(11) ?
    N1 C2 C3 C7 . . . . 178.83(10) ?
    C1 C2 C3 C7 . . . . 3.7(2) ?
    N1 N2 C4 C3 . . . . -0.11(12) ?
    N1 N2 C4 C5 . . . . -179.58(9) ?
    C2 C3 C4 N2 . . . . -0.14(12) ?
    C7 C3 C4 N2 . . . . -178.64(10) ?
    C2 C3 C4 C5 . . . . 179.26(10) ?
    C7 C3 C4 C5 . . . . 0.77(19) ?
    N2 C4 C5 O3 . . . . -172.17(10) ?
    C3 C4 C5 O3 . . . . 8.47(18) ?
    N2 C4 C5 C6 . . . . 8.75(15) ?
    C3 C4 C5 C6 . . . . -170.61(11) ?
    C12 N3 C8 C9 . . . . 0.21(16) ?
    Cu1 N3 C8 C9 . . . . -174.50(8) ?
    N3 C8 C9 C10 . . . . 1.62(17) ?
    C8 C9 C10 C11 . . . . -2.07(18) ?
    C9 C10 C11 C12 . . . . 0.76(18) ?
    C8 N3 C12 C11 . . . . -1.61(16) ?
    Cu1 N3 C12 C11 . . . . 173.71(8) ?
    C8 N3 C12 C13 . . . . 179.85(9) ?
    Cu1 N3 C12 C13 . . . . -4.84(12) ?
    C10 C11 C12 N3 . . . . 1.12(17) ?
    C10 C11 C12 C13 . . . . 179.58(10) ?
    Cu1 N4 C13 C12 . . . . 25.68(10) ?
    N3 C12 C13 N4 . . . . -14.04(13) ?
    C11 C12 C13 N4 . . . . 167.42(10) ?
loop_
    _geom_hbond_atom_site_label_D
    _geom_hbond_atom_site_label_H
    _geom_hbond_atom_site_label_A
    _geom_hbond_site_symmetry_A
    _geom_hbond_distance_DH
    _geom_hbond_distance_HA
    _geom_hbond_distance_DA
    _geom_hbond_angle_DHA
    O4 H1O4 O2 2_765 0.78(2) 1.90(2) 2.6782(11) 176(2)
    O4 H2O4 N2 2_655 0.717(18) 2.049(18) 2.7581(12) 169.7(19)
    N4 H1N4 O4 2_655 0.849(17) 2.055(17) 2.8542(12) 156.6(16)
    N4 H2N4 O1 2_665 0.84(2) 2.50(2) 3.1017(13) 128.6(16)
_iucr_refine_instructions_details
;
TITL 2
CELL  0.71073   7.3063   8.3258  13.1260   90.695  105.935  110.232
ZERR     2.00   0.0002   0.0005   0.0007    0.006    0.004    0.004
LATT   1
SFAC  C    H    N    O    CU
UNIT  26   32    8    8    2
MERG   2
FMAP   2
PLAN   30
BOND   $H
ACTA 50
CONF
htab 2
htab n4 o4_$1
htab o4 n2_$1
eqiv $1 -x+1, -y, -z
htab n4 o1_$2
htab o4 o2_$3
eqiv $2 -x+1, -y+1, -z
eqiv $3 -x+2, -y+1, -z
omit -1   1   0
omit 2   1   2
L.S.   8
WGHT    0.047700
FVAR       0.41930
CU1   5    0.545220    0.299111    0.020497    11.00000    0.01549    0.00997 =
         0.00858   -0.00059    0.00302    0.00179
O1    4    0.742980    0.495335   -0.023923    11.00000    0.01773    0.01046 =
         0.01156    0.00008    0.00248    0.00185
O2    4    0.852280    0.577812   -0.164826    11.00000    0.01557    0.01452 =
         0.01609    0.00344    0.00449    0.00084
O3    4    0.225587   -0.036685   -0.470617    11.00000    0.02330    0.02301 =
         0.01101   -0.00135    0.00409    0.00805
O4    4    0.792205    0.170357    0.064019    11.00000    0.01712    0.00979 =
         0.01282    0.00135    0.00366    0.00180
N1    3    0.453397    0.215288   -0.130615    11.00000    0.01404    0.01021 =
         0.01073    0.00028    0.00294    0.00137
N2    3    0.304282    0.081454   -0.195555    11.00000    0.01572    0.01090 =
         0.00936   -0.00014    0.00229    0.00164
N3    3    0.636060    0.390526    0.174634    11.00000    0.01467    0.01339 =
         0.01180   -0.00046    0.00326    0.00590
N4    3    0.296851    0.148656    0.057292    11.00000    0.01672    0.01394 =
         0.01164   -0.00188    0.00366    0.00333
C1    1    0.738031    0.473122   -0.122345    11.00000    0.01227    0.01061 =
         0.01319    0.00152    0.00216    0.00390
C2    1    0.575441    0.313426   -0.185239    11.00000    0.01277    0.00994 =
         0.01104    0.00099    0.00296    0.00264
C3    1    0.505470    0.241175   -0.291129    11.00000    0.01374    0.01327 =
         0.01024    0.00153    0.00365    0.00473
C4    1    0.333360    0.094708   -0.293730    11.00000    0.01547    0.01198 =
         0.00967    0.00135    0.00362    0.00415
C5    1    0.191538   -0.034544   -0.384366    11.00000    0.01680    0.01242 =
         0.01217   -0.00021    0.00191    0.00549
C6    1    0.001325   -0.162336   -0.367367    11.00000    0.02067    0.01667 =
         0.01463   -0.00174    0.00150    0.00080
AFIX 137
H6A   2   -0.078364   -0.238951   -0.431843    11.00000   -1.50000
H6B   2   -0.077569   -0.101922   -0.348586    11.00000   -1.50000
H6C   2    0.038619   -0.227624   -0.310831    11.00000   -1.50000
AFIX   0
C7    1    0.588798    0.305592   -0.380930    11.00000    0.01858    0.02038 =
         0.01251    0.00235    0.00703    0.00497
AFIX 137
H7A   2    0.701581    0.413072   -0.356039    11.00000   -1.50000
H7B   2    0.483901    0.322418   -0.437423    11.00000   -1.50000
H7C   2    0.634467    0.222687   -0.407041    11.00000   -1.50000
AFIX   0
C8    1    0.799573    0.532182    0.223398    11.00000    0.01419    0.01627 =
         0.01487   -0.00295    0.00210    0.00551
AFIX  43
H8    2    0.873751    0.601541    0.182571    11.00000   -1.20000
AFIX   0
C9    1    0.860179    0.577302    0.332709    11.00000    0.01707    0.02038 =
         0.01636   -0.00548    0.00011    0.00736
AFIX  43
H9    2    0.971376    0.677081    0.364900    11.00000   -1.20000
AFIX   0
C10   1    0.751379    0.470381    0.393260    11.00000    0.02272    0.02598 =
         0.01172   -0.00340    0.00115    0.01115
AFIX  43
H10   2    0.791698    0.495886    0.467042    11.00000   -1.20000
AFIX   0
C11   1    0.582209    0.325348    0.342826    11.00000    0.02304    0.02291 =
         0.01166    0.00088    0.00574    0.00966
AFIX  43
H11   2    0.506714    0.253147    0.382056    11.00000   -1.20000
AFIX   0
C12   1    0.527699    0.289965    0.232866    11.00000    0.01818    0.01565 =
         0.01190    0.00051    0.00472    0.00871
C13   1    0.346895    0.134329    0.172658    11.00000    0.01913    0.01522 =
         0.01327    0.00167    0.00620    0.00554
AFIX  23
H13A  2    0.377980    0.030979    0.186377    11.00000   -1.20000
H13B  2    0.230171    0.125230    0.197017    11.00000   -1.20000
AFIX   0
H1N4  2    0.236441    0.048292    0.023208    11.00000    0.02455
H2O4  2    0.773390    0.114076    0.103975    11.00000    0.02386
H2N4  2    0.207472    0.193787    0.038943    11.00000    0.03976
H1O4  2    0.895083    0.246577    0.091351    11.00000    0.04135
HKLF 4
REM  2
REM R1 =  0.0274 for   4831 Fo > 4sig(Fo)  and  0.0344 for all   5715 data
REM    217 parameters refined using      0 restraints
END
WGHT      0.0470      0.0000
REM Highest difference peak  0.717,  deepest hole -0.321,  1-sigma level  0.096
Q1    1   0.4349  0.2114  0.1978  11.00000  0.05    0.72
Q2    1   0.6722  0.3995  0.3646  11.00000  0.05    0.70
Q3    1   0.6402  0.3850 -0.1603  11.00000  0.05    0.64
Q4    1   0.4252  0.1560 -0.2921  11.00000  0.05    0.60
Q5    1   0.7134  0.4608  0.1947  11.00000  0.05    0.59
Q6    1   0.8253  0.5415  0.3802  11.00000  0.05    0.58
Q7    1   0.5153  0.2656 -0.1551  11.00000  0.05    0.55
Q8    1   0.5877  0.3398  0.2047  11.00000  0.05    0.55
Q9    1   0.0978 -0.1019 -0.3805  11.00000  0.05    0.55
Q10   1   0.4756  0.3215  0.0514  11.00000  0.05    0.54
Q11   1   0.3161  0.0735 -0.2439  11.00000  0.05    0.53
Q12   1   0.2186 -0.0231 -0.4269  11.00000  0.05    0.51
Q13   1   0.2714  0.0295 -0.3459  11.00000  0.05    0.49
Q14   1   0.4146  0.2075  0.0643  11.00000  0.05    0.49
Q15   1   0.5599  0.2710 -0.2329  11.00000  0.05    0.49
Q16   1   0.6659  0.3966 -0.0280  11.00000  0.05    0.48
Q17   1   0.5956  0.3012 -0.0104  11.00000  0.05    0.46
Q18   1   0.8117  0.5586  0.2752  11.00000  0.05    0.45
Q19   1   0.5468  0.3020  0.2823  11.00000  0.05    0.44
Q20   1   0.4338  0.2793  0.0043  11.00000  0.05    0.44
Q21   1   0.3601  0.1204  0.0674  11.00000  0.05    0.44
Q22   1   0.3659  0.0957 -0.0622  11.00000  0.05    0.44
Q23   1   0.3833  0.1345 -0.1634  11.00000  0.05    0.41
Q24   1   0.8339  0.5181 -0.1313  11.00000  0.05    0.40
Q25   1   0.3264  0.1403  0.1176  11.00000  0.05    0.37
Q26   1   0.8091  0.5528 -0.0013  11.00000  0.05    0.37
Q27   1   1.0236  0.8236  0.1110  11.00000  0.05    0.36
Q28   1   0.4366  0.2018  0.0064  11.00000  0.05    0.35
Q29   1   0.4763  0.2267 -0.0659  11.00000  0.05    0.34
Q30   1   0.2927  0.0298 -0.1691  11.00000  0.05    0.34
;
data_global
_journal_date_recd_electronic     2012-10-18
_journal_date_accepted     2012-10-30
_journal_name_full     'Acta Crystallographica, Section E'
_journal_year     2012
_journal_volume     68
_journal_issue     12
_journal_page_first     m1455
_journal_page_last     m1456
_journal_paper_category     QM
_journal_paper_doi     10.1107/S1600536812044959
_journal_coeditor_code     XU5636
_publ_contact_author_name     'Sergey Malinkin'
_publ_contact_author_address
;
Kiev National Taras Shevchenko University,
Department of Chemistry,
Volodymyrska Str. 64,
01601 Kiev
Ukraine
;
_publ_contact_author_email     malinachem@mail.ru
_publ_contact_author_fax      380442393393
_publ_contact_author_phone      380442393393
_publ_section_title
;\
(3-Acetyl-5-carboxylato-4-methyl-1<i>H</i>-pyrazol-1-ido-\k^2^<i>N</i>^1^,\
<i>O</i>^5^)aqua[(pyridin-2-yl)methanamine-\k^2^<i>N</i>,<i>N</i>']copper(II)
;
loop_
    _publ_author_name
    _publ_author_footnote
    _publ_author_address
    'Malinkin, Sergey' .
;
Department of Chemistry,
Kyiv National Taras Shevchenko University,
Volodymyrska Str. 64,
01601 Kiev, Ukraine
;
    'Pavlenko, Vadim A.' .
;
Department of Chemistry,
Kyiv National Taras Shevchenko University,
Volodymyrska Str. 64,
01601 Kiev, Ukraine
;
    'Gumienna-Kontecka, Elzbieta' .
;
Faculty of Chemistry, University of Wroc\/law,
F. Joliot-Curie Str. 14, 50-383
Wroc\/law, Poland
;
    'Prisyazhnaya, Elena V.' .
;
Department of Chemistry
Kyiv National University of Construction and Architecture
Povitroflotsky Avenue 31, 03680 Kiev, Ukraine
;
    'Iskenderov, Turganbay S.' .
;
Department of Chemistry,
Kyiv National Taras Shevchenko University,
Volodymyrska Str. 64,
01601 Kiev, Ukraine
;
