# Supplementary material for: (3-Acetyl-5-carboxyl­ato-4-methyl-1H-pyrazol-1-ido-κ2 N 1,O 5)aqua­[(pyridin-2-yl)methanamine-κ2 N,N′]copper(II)
Source: Acta Crystallogr Sect E Struct Rep Online. 2012 Nov 3;68(Pt 12):m1455–6. doi: 10.1107/S1600536812044959 (PMC3588718; doi:10.1107/S1600536812044959)
Supplement: Supplementary file 2 [file e-68-m1455-Isup2.hkl]

#
# h,k,l, Fc-squared, Fo-squared, sigma(Fo-squared) and status flag
#
data_I
_shelx_title ' 2'
_shelx_refln_list_code          4
_shelx_F_calc_maximum      219.63
_exptl_crystal_F_000       366.00
_reflns_d_resolution_high  0.6176
 
loop_
 _symmetry_equiv_pos_as_xyz
 'x, y, z'
 '-x, -y, -z'
 
_cell_length_a     7.3063
_cell_length_b     8.3258
_cell_length_c    13.1260
_cell_angle_alpha  90.695
_cell_angle_beta  105.935
_cell_angle_gamma 110.232
 
_shelx_F_squared_multiplier     1.000
 
loop_
 _refln_index_h
 _refln_index_k
 _refln_index_l
 _refln_F_squared_calc
 _refln_F_squared_meas
 _refln_F_squared_sigma
 _refln_observed_status
   1   0   0    10157.45    11363.75    119.78 o
   2   0   0       59.41       67.75      2.58 o
   3   0   0     1785.62     1786.30     18.80 o
   4   0   0     1097.41     1096.78      6.41 o
   5   0   0       15.25       15.43      1.85 o
   6   0   0        0.51        0.32      2.50 o
   7   0   0      102.65      106.19      3.64 o
   8   0   0       69.12       74.39      3.83 o
   9   0   0      173.82      180.42      9.38 o
  10   0   0       80.71       68.99      9.21 o
 -10   1   0      162.34      180.93     10.12 o
  -9   1   0        1.40        3.70      4.63 o
  -8   1   0       14.15       15.14      3.23 o
  -7   1   0      434.85      441.63      6.53 o
  -6   1   0      585.75      553.19     12.48 o
  -5   1   0     1598.89     1647.51     10.86 o
  -4   1   0     3296.65     3322.87     24.29 o
  -3   1   0      138.62      113.08      3.71 o
  -2   1   0      586.80      620.34     10.76 o
   1   1   0      945.56      964.74      3.48 o
   2   1   0     2271.81     2383.42      5.26 o
   3   1   0     3730.75     4019.92     28.55 o
   4   1   0     2182.53     2174.55     18.09 o
   5   1   0     1378.21     1408.55     12.27 o
   6   1   0        4.22        4.78      2.24 o
   7   1   0        2.32        0.55      3.09 o
   8   1   0      300.47      314.86      5.44 o
   9   1   0       44.59       49.43      8.30 o
  10   1   0       50.42       54.32      9.16 o
 -11   2   0       53.43       55.11      9.21 o
 -10   2   0        1.30        7.39      8.08 o
  -9   2   0       56.18       54.43      7.74 o
  -8   2   0       36.14       33.59      3.28 o
  -7   2   0       10.10        9.55      2.77 o
  -6   2   0      528.97      516.84      9.69 o
  -5   2   0      781.10      765.34      6.40 o
  -4   2   0       15.89       11.26      1.61 o
  -3   2   0     3570.18     3742.44    123.88 o
  -2   2   0    48235.48    55137.57    180.45 o
  -1   2   0    14868.16    17634.03    262.95 o
   0   2   0      656.98      626.18      2.98 o
   1   2   0     2307.61     2583.86     15.07 o
   2   2   0      462.23      446.57     14.08 o
   3   2   0       28.66       31.85      1.52 o
   4   2   0       55.90       62.89      2.17 o
   5   2   0      199.46      208.43      3.74 o
   6   2   0      291.37      295.62      4.56 o
   7   2   0      276.15      291.69      6.39 o
   8   2   0      279.03      278.19      9.84 o
   9   2   0      106.81      117.17      9.38 o
 -11   3   0        9.87       14.16      8.76 o
 -10   3   0       10.54       16.10      8.30 o
  -9   3   0       80.14       71.90      6.94 o
  -8   3   0      274.52      274.50     10.61 o
  -7   3   0      683.65      663.27      8.76 o
  -6   3   0     1134.13     1181.40     12.48 o
  -5   3   0       54.03       50.83      1.96 o
  -4   3   0      719.24      723.30      8.77 o
  -3   3   0        4.83        5.14      1.04 o
  -2   3   0     3384.26     3760.52      7.14 o
  -1   3   0     1021.95     1091.71     16.64 o
   0   3   0       68.27       60.00      1.47 o
   1   3   0     5662.63     6457.98    146.57 o
   2   3   0     4003.92     4224.77     11.52 o
   3   3   0     2324.52     2346.23     17.81 o
   4   3   0       18.42       24.61      2.72 o
   5   3   0        2.18        3.52      2.93 o
   6   3   0      182.92      191.63      4.41 o
   7   3   0       80.16       90.73      5.19 o
   8   3   0       65.15       64.21      8.25 o
   9   3   0       16.11       20.19      8.30 o
 -11   4   0       12.89       21.61      8.87 o
 -10   4   0       11.15       10.75      8.36 o
  -9   4   0       17.00       11.88      4.55 o
  -8   4   0       56.88       50.82      4.53 o
  -7   4   0      448.29      436.35      5.14 o
  -6   4   0      206.45      190.19      3.50 o
  -5   4   0      837.14      808.39      8.75 o
  -4   4   0     9017.55    10482.84     83.39 o
  -3   4   0     8526.13     9990.93     13.63 o
  -2   4   0      641.75      585.73      3.33 o
  -1   4   0     1719.41     1828.34     17.81 o
   0   4   0      372.26      386.19      3.41 o
   1   4   0        7.26        6.46      1.67 o
   2   4   0       17.98       15.54      1.95 o
   3   4   0      145.60      151.17      2.97 o
   4   4   0      335.92      350.77      4.92 o
   5   4   0      399.40      420.83      5.33 o
   6   4   0      923.24      959.80     11.14 o
   7   4   0      171.47      166.20      6.13 o
 -11   5   0       26.67       30.15      9.10 o
 -10   5   0      151.17      150.56     10.01 o
  -9   5   0      206.10      187.36     17.80 o
  -8   5   0      284.06      284.68      8.50 o
  -7   5   0      101.06      106.36      4.64 o
  -6   5   0      252.21      253.80      3.88 o
  -5   5   0        1.01        2.03      2.26 o
  -4   5   0     1310.64     1333.09      9.52 o
  -3   5   0      577.89      596.41      7.08 o
  -2   5   0      316.11      302.51      6.91 o
  -1   5   0     2508.64     2606.25      6.89 o
   0   5   0     2092.72     2126.67     16.97 o
   1   5   0     2454.59     2456.19     11.55 o
   2   5   0      539.55      577.76      5.08 o
   3   5   0       31.54       19.83      2.40 o
   4   5   0       59.89       57.76      4.17 o
   5   5   0      129.54      145.91      5.33 o
   6   5   0       89.86       90.40      5.35 o
   7   5   0       94.70       96.64      8.25 o
   8   5   0       53.70       46.98      7.68 o
 -11   6   0        4.44       12.68      8.82 o
 -10   6   0        6.22        8.47      8.13 o
  -9   6   0      218.98      199.58      9.16 o
  -8   6   0       94.79       93.25      6.07 o
  -7   6   0      200.33      203.55      5.11 o
  -6   6   0     2793.56     2866.56     14.50 o
  -5   6   0     3595.36     3738.83     29.06 o
  -4   6   0       90.93       87.05      2.19 o
  -3   6   0      949.14      995.45     10.03 o
  -2   6   0      742.51      737.95      5.77 o
  -1   6   0       90.24       88.30      1.93 o
   0   6   0      279.36      274.36      5.08 o
   1   6   0       31.28       28.95      2.06 o
   2   6   0      337.72      348.01      4.88 o
   3   6   0      568.15      580.11      7.88 o
   4   6   0     1160.32     1177.18     18.09 o
   5   6   0      268.58      282.63     12.00 o
   6   6   0      105.42      103.92      8.47 o
   7   6   0       16.47       10.18      7.62 o
 -11   7   0       68.98       56.31      9.33 o
 -10   7   0      116.79       96.29      9.10 o
  -9   7   0       51.02       50.22      7.56 o
  -8   7   0        7.88       11.69      3.32 o
  -7   7   0       16.58       14.09      3.04 o
  -6   7   0      285.88      276.86      4.27 o
  -5   7   0      440.55      451.61      7.17 o
  -4   7   0      396.17      387.68      3.45 o
  -3   7   0      600.24      572.97      5.78 o
  -2   7   0     1095.41     1119.50     43.34 o
  -1   7   0     1665.65     1669.31     17.77 o
   0   7   0      665.71      672.74      5.27 o
   1   7   0       58.74       52.81      2.76 o
   2   7   0      122.38      126.83      3.06 o
   3   7   0       74.65       76.46      2.96 o
   4   7   0      234.23      219.03      6.18 o
   5   7   0      209.75      204.70      9.44 o
   6   7   0       15.22        9.10      7.96 o
 -10   8   0       24.89       26.16      8.02 o
  -9   8   0       67.50       73.92      5.59 o
  -8   8   0     1056.84     1043.15     10.03 o
  -7   8   0     1192.31     1155.55     18.00 o
  -6   8   0       44.95       43.01      3.06 o
  -5   8   0      387.17      385.60      6.44 o
  -4   8   0      385.11      390.79      6.67 o
  -3   8   0       84.44       82.49      2.84 o
  -2   8   0       76.32       78.04      3.48 o
  -1   8   0       40.72       39.07      2.62 o
   0   8   0      534.78      553.01      6.62 o
   1   8   0      490.21      497.46      5.39 o
   2   8   0      600.66      606.30      6.13 o
   3   8   0      534.73      537.61      9.47 o
   4   8   0      220.92      226.49      9.61 o
   5   8   0       16.23       12.68      7.91 o
   6   8   0        1.24       -2.50      7.91 o
 -10   9   0        0.51        1.02      7.51 o
  -9   9   0       17.24       14.63      5.02 o
  -8   9   0      111.27      109.59      7.05 o
  -7   9   0      232.87      231.57     13.65 o
  -6   9   0       95.71       97.71      4.65 o
  -5   9   0      203.47      212.10      5.19 o
  -4   9   0      833.12      846.79     13.02 o
  -3   9   0      622.50      603.31      8.72 o
  -2   9   0      261.58      257.35      4.10 o
  -1   9   0        2.57       -0.82      3.33 o
   0   9   0      142.03      143.67      3.80 o
   1   9   0       12.34       12.85      3.14 o
   2   9   0      294.52      275.75     10.64 o
   3   9   0      260.86      260.33     10.01 o
   4   9   0       31.92       31.85      8.25 o
   5   9   0      169.45      182.86     10.41 o
  -6  10   0      108.46      108.72      4.82 o
  -5  10   0       10.85       11.53      2.98 o
  -4  10   0        1.55        2.38      2.86 o
  -3  10   0       79.87       86.76      3.51 o
  -2  10   0      385.75      377.82      6.41 o
  -1  10   0      343.14      337.21      6.20 o
   0  10   0      359.63      376.58      9.48 o
   1  10   0      599.46      612.46     12.23 o
   2  10   0      121.57      117.68      8.65 o
   3  10   0       40.36       34.98      7.96 o
   4  10   0        3.85       -0.63      7.96 o
  -5  11   0      206.30      189.40      7.28 o
  -4  11   0      117.39      119.96      7.34 o
   1  11   0      323.77      329.95     10.52 o
   2  11   0      141.77      137.99      9.04 o
  -5  12   0       21.78       26.33      7.17 o
  -6  13   0       75.56       75.25      8.30 o
  -5  13   0        0.71        2.45      6.88 o
   5 -13   1       63.10       56.65      7.62 o
   6 -13   1       69.22       73.66      8.42 o
   4 -12   1       11.51       11.83      6.65 o
   5 -12   1       51.46       57.28      7.62 o
   6 -12   1       48.28       44.19      7.91 o
   7 -12   1       11.05        8.76      7.85 o
   8 -12   1        4.70        7.79      8.36 o
  -2 -11   1       40.79       39.36      7.68 o
  -1 -11   1        1.16       -0.91      6.43 o
   3 -11   1      225.02      233.88     13.20 o
   4 -11   1       60.51       63.18      3.79 o
   5 -11   1      176.67      191.77     11.52 o
   6 -11   1      360.36      368.17     10.24 o
  -4 -10   1       49.10       39.59      8.30 o
  -3 -10   1       71.11       67.97      8.25 o
  -2 -10   1       89.47       83.84      8.02 o
  -1 -10   1      427.64      428.97     10.58 o
   0 -10   1      439.28      468.94      9.53 o
   1 -10   1        4.98        5.35      4.27 o
   2 -10   1       13.06       14.88      3.62 o
   3 -10   1       78.80       73.20      2.96 o
   4 -10   1       51.54       51.47      3.25 o
   5 -10   1        1.87        2.09      3.81 o
   6 -10   1       25.28       22.46      4.19 o
   7 -10   1      109.89      113.76      7.96 o
   8 -10   1      244.04      242.75      9.78 o
   9 -10   1      162.64      166.42      9.44 o
  -5  -9   1       65.67       61.03      8.70 o
  -4  -9   1        7.84        5.12      7.51 o
  -3  -9   1       19.10       21.67      7.22 o
  -2  -9   1       22.08       17.45      3.38 o
  -1  -9   1        0.15       -1.24      2.95 o
   0  -9   1       68.04       68.66      3.22 o
   1  -9   1      244.25      247.09      9.84 o
   2  -9   1      161.52      157.88      4.42 o
   3  -9   1      522.13      498.61      6.37 o
   4  -9   1      598.00      575.56      6.72 o
   5  -9   1      362.54      338.68     20.31 o
   6  -9   1       97.75      102.37      4.61 o
   7  -9   1      239.65      238.18      6.14 o
   8  -9   1      143.65      132.81      8.70 o
   9  -9   1       17.40       19.62      7.62 o
  10  -9   1       17.58        5.12      7.74 o
  -6  -8   1       15.08       20.48      8.30 o
  -5  -8   1      119.29      112.16      8.93 o
  -4  -8   1      102.07       94.93      8.25 o
  -3  -8   1      468.99      464.74      6.91 o
  -2  -8   1      634.90      657.01      7.89 o
  -1  -8   1      110.13      110.54      4.22 o
   0  -8   1      119.04      115.49      3.28 o
   1  -8   1       32.90       34.26      2.47 o
   2  -8   1      133.75      136.18      3.88 o
   3  -8   1        9.85       10.29      2.41 o
   4  -8   1      199.02      199.10      3.59 o
   5  -8   1      208.79      213.87      6.85 o
   6  -8   1      501.19      510.23     10.61 o
   7  -8   1      416.02      406.46     11.18 o
   8  -8   1      327.56      330.77      6.59 o
   9  -8   1      120.76      126.89      8.87 o
  10  -8   1       56.37       60.86      8.76 o
  -7  -7   1       57.26       50.56      8.47 o
  -6  -7   1        6.85        4.95      7.56 o
  -5  -7   1        2.60        2.50      7.17 o
  -4  -7   1       14.93       16.71      4.54 o
  -3  -7   1       26.60       27.06      2.62 o
  -2  -7   1       31.69       29.91      2.45 o
  -1  -7   1      131.41      133.61      2.77 o
   0  -7   1      593.24      595.14      4.16 o
   1  -7   1      909.77      920.01      6.27 o
   2  -7   1     1016.45     1011.51     15.16 o
   3  -7   1      771.32      755.87      5.23 o
   4  -7   1      250.86      238.37      3.20 o
   5  -7   1      213.98      202.52      4.26 o
   6  -7   1      461.59      465.95     10.67 o
   7  -7   1       80.04       70.78      3.53 o
   8  -7   1       65.78       57.71      3.81 o
   9  -7   1       84.30       63.30      8.25 o
  10  -7   1       10.42        9.67      8.19 o
  11  -7   1       14.48       22.07      9.16 o
  -7  -6   1      158.08      167.11      9.61 o
  -6  -6   1       32.34       28.95      7.34 o
  -5  -6   1      320.39      328.20      8.28 o
  -4  -6   1     1034.84     1046.73     48.55 o
  -3  -6   1      232.70      248.92      4.42 o
  -2  -6   1      294.28      271.94      3.32 o
  -1  -6   1       36.06       40.58      2.10 o
   0  -6   1      179.31      186.03      2.45 o
   1  -6   1       20.53       18.44      1.93 o
   2  -6   1      254.13      254.25      9.33 o
   3  -6   1      217.52      209.76      5.90 o
   4  -6   1     1619.35     1685.79     27.24 o
   5  -6   1     1508.20     1524.52      7.37 o
   6  -6   1      453.63      452.39     11.60 o
   7  -6   1      181.60      191.66      5.19 o
   8  -6   1      287.94      291.95      6.18 o
   9  -6   1       39.07       32.08      7.74 o
  10  -6   1        8.46       -3.41      8.13 o
  11  -6   1        7.60       14.50      9.10 o
  -8  -5   1       26.81       22.52      7.51 o
  -7  -5   1        0.18       -0.11      7.05 o
  -6  -5   1      129.94      137.70      5.59 o
  -5  -5   1       39.52       36.82      4.38 o
  -4  -5   1       70.57       69.38      3.03 o
  -3  -5   1      111.20      118.41      3.06 o
  -2  -5   1      529.15      533.60     10.01 o
  -1  -5   1      682.11      715.43      3.99 o
   0  -5   1     2853.22     3083.37     20.08 o
   1  -5   1     2110.90     2195.65     10.10 o
   2  -5   1       61.88       58.47      2.25 o
   3  -5   1       36.89       39.86      1.51 o
   4  -5   1     1985.57     2039.63     13.73 o
   5  -5   1      185.53      183.69      3.27 o
   6  -5   1      260.54      241.63      3.84 o
   7  -5   1      215.16      214.28      4.13 o
   8  -5   1        9.97       10.89      4.12 o
   9  -5   1       85.81      101.98      8.36 o
  10  -5   1       62.57       66.66      9.21 o
  11  -5   1       84.49       69.50      9.95 o
  -8  -4   1       31.99       30.03      6.88 o
  -7  -4   1      199.65      195.37      8.65 o
  -6  -4   1      819.60      848.14     40.21 o
  -5  -4   1      131.21      142.80      4.92 o
  -4  -4   1       32.40       23.48      2.40 o
  -3  -4   1       33.10       37.59      2.36 o
  -2  -4   1        1.53        2.93      1.86 o
  -1  -4   1      414.50      404.74      7.60 o
   0  -4   1        2.77        3.64      1.40 o
   1  -4   1      282.25      253.07      3.87 o
   2  -4   1     4627.36     5322.64     51.05 o
   3  -4   1     4332.64     4969.35     11.18 o
   4  -4   1      713.24      721.30      7.65 o
   5  -4   1      567.13      556.84      6.44 o
   6  -4   1      438.24      417.61      4.53 o
   7  -4   1       87.96       92.95      4.34 o
   8  -4   1       35.19       27.46      4.17 o
   9  -4   1       52.78       50.62      7.96 o
  10  -4   1       17.53       25.71      8.87 o
  11  -4   1      102.93       96.46     10.12 o
  -9  -3   1        0.97       -1.88      8.08 o
  -8  -3   1       49.31       49.43      7.96 o
  -7  -3   1       50.92       48.67      3.91 o
  -6  -3   1      281.37      286.87      4.79 o
  -5  -3   1      135.90      141.21      3.61 o
  -4  -3   1       52.72       47.78      2.10 o
  -3  -3   1      519.15      524.07      7.15 o
  -2  -3   1     4845.52     5361.85     40.41 o
  -1  -3   1     2967.21     3150.60     27.10 o
   0  -3   1       15.59       18.34      1.30 o
   1  -3   1       18.76       15.67      2.08 o
   2  -3   1     3911.52     4556.73     19.16 o
   3  -3   1      166.74      183.02      3.41 o
   4  -3   1      343.76      326.09      2.77 o
   5  -3   1      281.59      268.76      3.46 o
   6  -3   1      163.56      171.57      3.40 o
   7  -3   1      306.13      308.33      5.62 o
   8  -3   1       64.87       62.82      6.09 o
   9  -3   1      137.67      140.66      9.21 o
  10  -3   1      209.08      222.79     10.75 o
  11  -3   1       62.78       62.22      9.67 o
 -10  -2   1       85.50       78.09      9.38 o
  -9  -2   1       93.83       86.40      8.76 o
  -8  -2   1      314.80      328.87     10.35 o
  -7  -2   1       92.74       92.88      3.77 o
  -6  -2   1       23.51       28.62      3.07 o
  -5  -2   1        0.48        0.59      2.21 o
  -4  -2   1        8.80        8.06      1.47 o
  -3  -2   1      713.11      671.17      8.52 o
  -2  -2   1        2.24        2.71      1.68 o
  -1  -2   1      662.96      644.35     11.83 o
   0  -2   1     2285.09     2665.45     11.17 o
   1  -2   1     9915.72    11654.40    199.53 o
   2  -2   1     2995.96     3440.86      8.07 o
   3  -2   1     1471.77     1423.30     16.72 o
   4  -2   1      128.37      128.59      2.16 o
   5  -2   1      217.79      205.56      6.58 o
   6  -2   1      137.18      135.54      4.87 o
   7  -2   1      111.92      109.65      3.91 o
   8  -2   1       68.39       67.56      3.67 o
   9  -2   1      193.88      211.30      9.90 o
  10  -2   1      106.10      105.91      9.50 o
 -10  -1   1        1.05       -0.06      8.19 o
  -9  -1   1       78.73       74.28      8.59 o
  -8  -1   1      261.12      273.14      5.07 o
  -7  -1   1       97.82      100.07      3.69 o
  -6  -1   1       19.38       22.66      2.31 o
  -5  -1   1      601.76      594.01      5.53 o
  -4  -1   1     1947.50     1968.32      8.60 o
  -3  -1   1     2411.75     2410.48     23.50 o
  -2  -1   1      153.26      139.43      1.42 o
  -1  -1   1      116.13      111.35      1.74 o
   0  -1   1      489.52      601.25      3.07 o
   1  -1   1      561.00      635.49      4.41 o
   2  -1   1       54.01       63.41      1.89 o
   3  -1   1      372.82      329.81      6.43 o
   4  -1   1      510.60      467.26      4.53 o
   5  -1   1      492.59      473.96      8.82 o
   6  -1   1      271.24      271.82      4.83 o
   7  -1   1      231.15      228.77      6.62 o
   8  -1   1      337.53      340.81      6.88 o
   9  -1   1      121.29      117.17      8.93 o
  10  -1   1       42.87       43.68      8.87 o
 -10   0   1      132.74      147.43      9.67 o
  -9   0   1       72.45       71.21      8.19 o
  -8   0   1        2.09        2.26      3.12 o
  -7   0   1        0.78        0.50      2.83 o
  -6   0   1       20.44       20.76      2.52 o
  -5   0   1      392.85      363.67      3.92 o
  -4   0   1      805.20      763.99      6.23 o
  -3   0   1      544.35      459.81      2.66 o
  -2   0   1      270.58      292.69      2.11 o
  -1   0   1    10966.38    12690.17     31.20 o
   1   0   1     1082.78     1087.21     16.67 o
   2   0   1       67.41       61.84      2.11 o
   3   0   1      529.88      495.60      5.80 o
   4   0   1       41.12       36.08      2.20 o
   5   0   1       90.95       95.27      2.92 o
   6   0   1       11.00        6.90      2.61 o
   7   0   1      400.54      385.86      9.81 o
   8   0   1      433.80      446.07     10.32 o
   9   0   1       61.28       62.85      8.36 o
  10   0   1      143.52      153.11     10.18 o
 -11   1   1       51.36       58.75      9.21 o
 -10   1   1       78.71       78.26      8.76 o
  -9   1   1       83.28       91.69      8.02 o
  -8   1   1       46.85       48.80      3.35 o
  -7   1   1      253.13      249.37      4.22 o
  -6   1   1      505.15      506.44      6.35 o
  -5   1   1     1403.51     1328.03      7.90 o
  -4   1   1      254.13      218.85      4.40 o
  -3   1   1       17.28       13.54      1.08 o
  -2   1   1       64.22       82.90      1.18 o
  -1   1   1      546.91      609.42      7.51 o
   0   1   1     2304.72     2799.97      6.54 o
   1   1   1        3.06        3.51      0.99 o
   2   1   1       11.54        5.26      1.06 o
   3   1   1      652.46      549.18      3.08 o
   4   1   1     1380.23     1317.79     14.56 o
   5   1   1      223.46      217.27      3.07 o
   6   1   1      360.42      341.56      6.38 o
   7   1   1      278.61      277.23      4.88 o
   8   1   1      144.65      150.15     10.32 o
   9   1   1        0.04       -0.63      7.91 o
  10   1   1       30.94       31.40      8.87 o
 -11   2   1       35.59       37.37      8.99 o
 -10   2   1       11.30       14.56      8.08 o
  -9   2   1        4.84        0.30      4.29 o
  -8   2   1       23.91       20.34      3.74 o
  -7   2   1      188.43      179.97      6.70 o
  -6   2   1      614.61      603.60      5.90 o
  -5   2   1      197.37      179.49      2.54 o
  -4   2   1     1202.17     1100.85      5.57 o
  -3   2   1     4723.51     5107.64     30.54 o
  -2   2   1     2260.89     2506.58     54.15 o
  -1   2   1      169.10      148.86      1.87 o
   0   2   1     2001.94     2090.91     18.99 o
   1   2   1       47.87       57.08      1.18 o
   2   2   1       65.70       77.99      3.21 o
   3   2   1      117.22      120.73      2.58 o
   4   2   1       18.02       20.71      2.55 o
   5   2   1      994.01      972.07      7.86 o
   6   2   1      668.48      652.82      6.08 o
   7   2   1      146.84      145.05      9.10 o
   8   2   1      307.42      306.57     10.47 o
   9   2   1      470.52      472.88     12.74 o
 -11   3   1       47.36       64.21      9.16 o
 -10   3   1       18.90       38.68      8.42 o
  -9   3   1       69.37       71.60      7.76 o
  -8   3   1      267.18      266.29      5.85 o
  -7   3   1      479.47      498.46      6.49 o
  -6   3   1        7.26        5.25      2.01 o
  -5   3   1        4.71        2.77      1.63 o
  -4   3   1      549.93      540.65      8.30 o
  -3   3   1        0.60        2.12      1.11 o
  -2   3   1     4191.80     4757.13     11.01 o
  -1   3   1       16.40       15.25      0.95 o
   0   3   1      217.99      280.93      3.36 o
   1   3   1     1112.67     1028.24      5.26 o
   2   3   1     1691.34     1601.18     14.17 o
   3   3   1       97.39      108.71      3.62 o
   4   3   1      582.75      563.90      5.12 o
   5   3   1      567.67      542.27      5.56 o
   6   3   1       88.95       94.65      3.91 o
   7   3   1        0.17       -1.35      3.69 o
   8   3   1       11.54        9.61      7.68 o
   9   3   1      142.85      146.12     10.01 o
 -11   4   1        2.42       -3.53      8.36 o
 -10   4   1        0.06        0.91      7.79 o
  -9   4   1       28.39       26.54      4.58 o
  -8   4   1      189.66      178.98      6.00 o
  -7   4   1      178.32      163.04      3.71 o
  -6   4   1      923.30      856.81      7.80 o
  -5   4   1     1122.12     1154.15     15.56 o
  -4   4   1      927.99      932.46      7.81 o
  -3   4   1      317.55      251.57      4.63 o
  -2   4   1      714.79      689.40      4.25 o
  -1   4   1        1.78        1.30      1.02 o
   0   4   1       57.57       57.05      1.46 o
   1   4   1       24.65       30.31      1.87 o
   2   4   1       33.54       34.22      2.54 o
   3   4   1     1392.77     1361.86      9.98 o
   4   4   1      461.88      425.44      5.26 o
   5   4   1      346.78      341.29      5.14 o
   6   4   1      606.92      614.04      9.64 o
   7   4   1      709.08      741.50      9.53 o
 -11   5   1       26.30       23.95      8.76 o
 -10   5   1      187.88      212.27     10.29 o
  -9   5   1       80.87       71.79      8.30 o
  -8   5   1        2.46        1.14      3.15 o
  -7   5   1        1.74        2.84      2.75 o
  -6   5   1      174.00      176.58      4.23 o
  -5   5   1      111.08      110.42      2.85 o
  -4   5   1     1008.27     1028.14      8.18 o
  -3   5   1      175.97      185.40      3.97 o
  -2   5   1       75.94       60.12      1.86 o
  -1   5   1     1034.93      988.99     12.05 o
   0   5   1      343.39      293.75      2.64 o
   1   5   1      159.18      153.37      2.10 o
   2   5   1      727.10      725.62     10.49 o
   3   5   1      650.75      620.23      5.13 o
   4   5   1       27.67       22.42      6.06 o
   5   5   1        8.46        8.85      4.36 o
   6   5   1       40.78       41.41      7.22 o
   7   5   1      199.23      182.18      9.44 o
 -11   6   1        1.28        4.72      8.36 o
 -10   6   1       68.14       68.54      8.76 o
  -9   6   1      131.01      146.53      5.78 o
  -8   6   1      207.12      211.39      7.70 o
  -7   6   1      374.52      399.30      6.17 o
  -6   6   1      648.76      642.83     11.29 o
  -5   6   1       79.47       73.94      2.22 o
  -4   6   1        3.14        2.03      1.60 o
  -3   6   1       39.87       39.82      1.62 o
  -2   6   1      289.99      261.94      2.88 o
  -1   6   1        0.11       -0.07      1.57 o
   0   6   1      251.81      240.16      2.49 o
   1   6   1     1012.73     1014.09     12.63 o
   2   6   1      643.38      634.28      7.85 o
   3   6   1      451.21      414.63      5.08 o
   4   6   1      568.76      575.24      7.78 o
   5   6   1      789.24      823.09     18.74 o
   6   6   1      240.81      232.00      9.84 o
   7   6   1       97.79       93.96      8.87 o
 -11   7   1       24.91       32.31      8.59 o
 -10   7   1        2.25        2.45      7.56 o
  -9   7   1        9.49        6.23      4.80 o
  -8   7   1        5.07        3.12      3.33 o
  -7   7   1       34.75       28.97      3.01 o
  -6   7   1      176.76      178.92      3.73 o
  -5   7   1      325.25      332.74      3.72 o
  -4   7   1      122.33      121.43      2.46 o
  -3   7   1      421.10      409.25      3.46 o
  -2   7   1      195.60      175.89      6.05 o
  -1   7   1      123.25      111.79      2.86 o
   0   7   1      198.72      189.32      3.43 o
   1   7   1      585.42      546.71      4.39 o
   2   7   1      122.45      124.23      3.10 o
   3   7   1        3.91        6.31      3.22 o
   4   7   1      192.10      201.45     14.50 o
   5   7   1      178.25      175.70      9.61 o
   6   7   1      108.20      100.90      9.21 o
 -10   8   1       19.31       30.32      7.74 o
  -9   8   1      195.75      205.76      6.31 o
  -8   8   1      305.17      324.02      9.05 o
  -7   8   1       10.09       11.38      3.08 o
  -6   8   1       34.33       29.34      3.34 o
  -5   8   1       30.73       31.09      2.27 o
  -4   8   1       20.08       21.66      2.17 o
  -3   8   1        1.32        2.09      2.35 o
  -2   8   1       66.28       66.53      3.46 o
  -1   8   1      715.02      703.92      6.00 o
   0   8   1     1185.60     1179.74      8.14 o
   1   8   1      255.31      246.15      4.32 o
   2   8   1      352.66      358.33      6.14 o
   3   8   1      739.63      762.84     15.16 o
   4   8   1      399.09      373.80     11.43 o
   5   8   1       66.71       61.43      8.42 o
 -10   9   1        1.06       -1.42      7.17 o
  -9   9   1        5.80        3.30      6.71 o
  -8   9   1      109.51       97.60      7.22 o
  -7   9   1      126.80      125.71     12.20 o
  -6   9   1       23.17       30.60      3.82 o
  -5   9   1      223.90      219.75      4.88 o
  -4   9   1      250.46      244.82      5.04 o
  -3   9   1        7.94        8.97      2.73 o
  -2   9   1        5.09        3.72      3.30 o
  -1   9   1      393.03      377.26      6.07 o
   0   9   1      203.97      190.11      4.20 o
   1   9   1        3.28        3.72      3.14 o
   2   9   1      158.79      165.95      6.28 o
   3   9   1      198.95      202.03      9.78 o
   4   9   1      181.87      158.23     10.01 o
 -10  10   1       82.94       87.19      8.19 o
  -6  10   1        8.80        9.50      5.46 o
  -5  10   1       17.37       14.23      3.54 o
  -4  10   1       12.83       16.51      3.50 o
  -3  10   1      458.57      453.63      6.72 o
  -2  10   1      904.10      909.45      9.09 o
  -1  10   1      175.54      182.16      5.66 o
   0  10   1      337.34      327.44      6.45 o
   1  10   1      443.44      425.90     10.92 o
   2  10   1      214.54      223.13      9.95 o
   3  10   1       81.16       77.35      8.70 o
   1  11   1      303.78      321.47     10.58 o
   2  11   1      259.26      250.66     10.47 o
  -6  13   1        5.14        0.57      7.28 o
   5 -13   2        1.07       -4.49      7.28 o
   6 -13   2        4.20       -0.57      7.51 o
   2 -12   2       93.34      103.06      8.13 o
   3 -12   2        5.83       -2.79      7.05 o
   4 -12   2        1.14        2.25      4.86 o
   5 -12   2       83.38       88.23      5.77 o
   6 -12   2        4.96        4.83      5.31 o
   7 -12   2        0.14       -3.75      8.08 o
   8 -12   2        0.57        3.19      8.19 o
  -2 -11   2        4.41        4.38      7.05 o
  -1 -11   2        9.84        8.47      6.77 o
   3 -11   2        8.64       13.57      4.60 o
   4 -11   2        2.23        3.67      3.42 o
   5 -11   2      139.87      141.47      5.93 o
   6 -11   2      156.22      170.15      6.35 o
   7 -11   2       50.90       53.32      7.54 o
   8 -11   2       83.76       80.68      6.29 o
   9 -11   2       23.49       27.15      6.09 o
  -4 -10   2      115.53      111.25      8.93 o
  -3 -10   2       66.46       61.94      8.08 o
  -2 -10   2      240.88      237.35      9.56 o
  -1 -10   2      206.16      192.59      8.25 o
   0 -10   2      184.23      191.50      5.19 o
   1 -10   2        2.32        0.42      3.51 o
   2 -10   2        4.08        5.30      2.88 o
   3 -10   2       58.30       65.61      3.27 o
   4 -10   2       31.49       29.29      2.71 o
   5 -10   2        0.08       -0.80      4.12 o
   6 -10   2       13.21       13.57      4.41 o
   7 -10   2      150.16      149.99      8.59 o
   8 -10   2        9.39        6.31      7.62 o
   9 -10   2       12.09        7.28      7.91 o
  -5  -9   2      153.69      139.69      9.78 o
  -4  -9   2        5.93        8.87      7.56 o
  -3  -9   2       26.08       34.13      7.28 o
  -2  -9   2      101.04      102.93      3.93 o
  -1  -9   2        3.38        3.03      2.96 o
   0  -9   2      689.44      674.16      6.12 o
   1  -9   2       17.70       19.70      3.28 o
   2  -9   2        3.74        4.71      2.61 o
   3  -9   2      631.30      629.63      8.69 o
   4  -9   2      219.67      210.49      7.39 o
   5  -9   2       42.33       39.05      3.89 o
   6  -9   2      270.26      265.89      5.88 o
   7  -9   2       91.45       95.38      6.83 o
   8  -9   2        5.28        5.80      7.39 o
   9  -9   2        0.55        1.08      7.79 o
  10  -9   2        5.87        8.93      8.25 o
  -6  -8   2      125.63      128.83      9.67 o
  -5  -8   2       90.98       81.39      8.47 o
  -4  -8   2      258.22      225.46      9.50 o
  -3  -8   2      134.05      132.35      3.55 o
  -2  -8   2      486.82      485.29      4.99 o
  -1  -8   2       75.15       75.75      3.19 o
   0  -8   2       29.94       27.98      2.60 o
   1  -8   2        9.66        8.61      2.34 o
   2  -8   2      225.27      235.56      7.02 o
   3  -8   2        0.16        0.49      2.35 o
   4  -8   2      143.81      134.90      3.29 o
   5  -8   2      495.10      499.07      6.50 o
   6  -8   2        5.41        2.95      3.52 o
   7  -8   2       21.88       16.15      3.94 o
   8  -8   2      155.13      168.36      8.82 o
   9  -8   2      105.10      108.58      9.16 o
  10  -8   2        2.58        3.58      8.25 o
  -7  -7   2       79.96       60.01      8.82 o
  -6  -7   2       15.66       16.38      7.56 o
  -5  -7   2       12.69       15.58      7.22 o
  -4  -7   2       19.77       21.08      3.19 o
  -3  -7   2       31.50       29.18      2.68 o
  -2  -7   2      442.81      427.23      4.28 o
  -1  -7   2       76.03       81.35      2.62 o
   0  -7   2       18.08       18.36      1.71 o
   1  -7   2     1408.22     1421.98      9.88 o
   2  -7   2      440.37      402.34      4.99 o
   3  -7   2      164.66      139.49      3.04 o
   4  -7   2      403.46      378.92      9.01 o
   5  -7   2      158.48      150.41      3.37 o
   6  -7   2       15.15       14.20      2.84 o
   7  -7   2       11.51        6.05      3.04 o
   8  -7   2      105.46      110.21      6.85 o
   9  -7   2       11.74        5.74      7.79 o
  10  -7   2        8.34       13.54      8.70 o
  -7  -6   2      147.74      147.03      9.27 o
  -6  -6   2       72.71       63.93      7.74 o
  -5  -6   2       99.79       96.66      5.33 o
  -4  -6   2      712.33      705.58      6.53 o
  -3  -6   2      246.73      249.27      4.75 o
  -2  -6   2      165.37      162.99      2.93 o
  -1  -6   2       22.20       24.02      2.06 o
   0  -6   2      320.77      316.36      2.64 o
   1  -6   2       29.11       27.77      1.99 o
   2  -6   2      314.61      289.37      3.96 o
   3  -6   2      779.57      786.54     13.04 o
   4  -6   2      242.58      211.29      5.14 o
   5  -6   2       17.89       22.18      2.99 o
   6  -6   2      173.48      172.97      4.79 o
   7  -6   2      223.59      208.92      5.28 o
   8  -6   2        4.43        8.94      4.18 o
   9  -6   2       20.61       17.23      7.68 o
  10  -6   2        6.29       12.29      8.70 o
  -8  -5   2       67.14       60.01      7.91 o
  -7  -5   2        4.12        9.33      7.05 o
  -6  -5   2        0.07        1.88      4.46 o
  -5  -5   2       10.97        6.97      4.12 o
  -4  -5   2      421.72      404.35      4.74 o
  -3  -5   2      308.47      305.36      5.51 o
  -2  -5   2       21.68       20.38      2.33 o
  -1  -5   2     1537.06     1586.90     10.68 o
   0  -5   2     1782.15     1720.86     18.98 o
   1  -5   2      403.90      374.76      7.41 o
   2  -5   2      239.86      220.91      3.63 o
   3  -5   2      274.94      262.69      2.45 o
   4  -5   2      122.55      109.41      1.79 o
   5  -5   2       40.46       40.03      2.52 o
   6  -5   2      379.75      374.19      4.48 o
   7  -5   2       68.36       72.17      9.36 o
   8  -5   2        2.93        1.88      4.11 o
   9  -5   2        2.27        6.03      7.62 o
  10  -5   2      106.00      111.99      9.95 o
  11  -5   2      240.95      260.33     12.17 o
  -8  -4   2       33.11       35.61      7.05 o
  -7  -4   2       98.35       96.29      7.68 o
  -6  -4   2      292.76      277.60     10.07 o
  -5  -4   2      332.94      336.03     14.56 o
  -4  -4   2       35.62       35.57      2.70 o
  -3  -4   2       52.64       53.85      2.52 o
  -2  -4   2       19.03       16.29      2.06 o
  -1  -4   2       54.97       52.87      3.24 o
   0  -4   2      499.09      479.52      9.33 o
   1  -4   2     1619.70     1648.95     23.01 o
   2  -4   2     1636.04     1563.32     17.06 o
   3  -4   2      247.43      362.74      2.50 o
   4  -4   2      479.62      470.00      4.29 o
   5  -4   2      723.32      685.12      5.03 o
   6  -4   2        2.85        4.29      2.30 o
   7  -4   2        5.20        3.92      3.70 o
   8  -4   2      139.95      131.76      5.27 o
   9  -4   2       18.10       20.31      8.08 o
  10  -4   2       71.38       69.39      9.50 o
  -9  -3   2        0.05        1.14      7.96 o
  -8  -3   2        3.86        6.83      7.51 o
  -7  -3   2        1.30        1.22      3.47 o
  -6  -3   2      596.08      605.24      8.58 o
  -5  -3   2      303.69      295.22      4.67 o
  -4  -3   2      114.52      101.32      2.44 o
  -3  -3   2     1059.42     1081.02      6.15 o
  -2  -3   2     3730.83     3781.88     12.97 o
  -1  -3   2       81.02       49.33      2.10 o
   0  -3   2      442.79      424.89      3.57 o
   1  -3   2      909.85      958.86      4.34 o
   2  -3   2        1.41        0.82      1.12 o
   3  -3   2        8.00        9.27      1.12 o
   4  -3   2      204.82      192.00      2.32 o
   5  -3   2      328.95      336.93      8.10 o
   6  -3   2       65.99       57.99      2.91 o
   7  -3   2       22.81       23.12      3.06 o
   8  -3   2       71.98       65.34      4.48 o
   9  -3   2      503.15      527.43     12.68 o
  10  -3   2      348.29      354.75     12.34 o
 -10  -2   2       59.30       60.52      8.99 o
  -9  -2   2       41.77       44.59      8.19 o
  -8  -2   2       48.81       46.21      4.96 o
  -7  -2   2      293.44      284.97      4.76 o
  -6  -2   2        1.11        0.61      2.90 o
  -5  -2   2        2.72        4.20      2.22 o
  -4  -2   2       52.16       50.86      1.76 o
  -3  -2   2       27.50       27.58      1.77 o
  -2  -2   2     2102.13     2139.83      9.62 o
  -1  -2   2     3340.49     3406.17     41.21 o
   0  -2   2     1563.22     1685.49      7.66 o
   1  -2   2     2009.33     2664.92     14.05 o
   2  -2   2     1922.83     1936.17     14.69 o
   3  -2   2     1657.82     1714.60     29.52 o
   4  -2   2      256.74      278.53      6.41 o
   5  -2   2        8.16        5.51      2.29 o
   6  -2   2      567.35      537.84      6.28 o
   7  -2   2       64.92       66.72      3.37 o
   8  -2   2      208.40      197.64      6.57 o
   9  -2   2      133.29      135.54      9.33 o
  10  -2   2       38.47       38.68      9.10 o
 -10  -1   2        4.08        4.38      8.19 o
  -9  -1   2        3.47        6.09      7.34 o
  -8  -1   2      304.43      302.79      5.13 o
  -7  -1   2      161.56      157.09      3.93 o
  -6  -1   2        6.45        7.75      2.10 o
  -5  -1   2      468.61      476.81      5.90 o
  -4  -1   2     1798.47     1819.43      7.83 o
  -3  -1   2        3.59        4.76      1.20 o
  -2  -1   2     2992.92     3127.89      8.69 o
  -1  -1   2      697.77      694.87     12.53 o
   0  -1   2      937.20      953.70     20.33 o
   1  -1   2        7.63        8.06      1.38 o
   2  -1   2        1.42        3.46      1.71 o
   3  -1   2     2094.91     2135.93     32.25 o
   4  -1   2      126.65       93.35      2.52 o
   5  -1   2       22.79       21.06      2.44 o
   6  -1   2      188.22      199.84      9.30 o
   7  -1   2     1051.31     1079.70      9.63 o
   8  -1   2      473.95      444.43     11.94 o
   9  -1   2       16.58       13.08      7.96 o
  10  -1   2       16.57        9.90      8.47 o
 -10   0   2       33.64       33.67      8.42 o
  -9   0   2      131.51      129.22      5.64 o
  -8   0   2        5.98        2.25      3.02 o
  -7   0   2        3.33        2.04      2.76 o
  -6   0   2      305.68      303.33      4.00 o
  -5   0   2       64.65       62.47      1.63 o
  -4   0   2     2295.16     2331.29     16.63 o
  -3   0   2     2883.77     2836.37      5.77 o
  -2   0   2      484.27      456.14      4.17 o
  -1   0   2      501.72      537.87      6.20 o
   0   0   2      460.02      464.73      7.02 o
   1   0   2     2835.60     3064.59      7.38 o
   2   0   2      363.94      415.64     15.27 o
   3   0   2       22.88       16.15      2.18 o
   4   0   2      548.74      528.15      5.84 o
   5   0   2      122.11      127.90      5.97 o
   6   0   2      336.23      348.82      5.89 o
   7   0   2      224.23      208.27      8.06 o
   8   0   2      266.85      262.67      6.33 o
   9   0   2       50.44       40.84      8.19 o
  10   0   2      117.54      135.77     10.07 o
 -11   1   2        4.30        0.40      8.02 o
 -10   1   2       34.11       43.23      8.25 o
  -9   1   2      126.66      121.61      5.22 o
  -8   1   2       29.70       30.39      3.17 o
  -7   1   2       78.34       74.66      3.08 o
  -6   1   2      541.07      546.38      6.97 o
  -5   1   2       66.67       52.45      1.80 o
  -4   1   2      986.12      918.01      7.09 o
  -3   1   2      367.36      336.83      2.12 o
  -2   1   2      165.62      181.12      1.41 o
  -1   1   2        1.42        0.83      1.08 o
   0   1   2      581.40      594.12      5.01 o
   1   1   2     5480.39     6265.93     36.09 o
   3   1   2       19.20        8.83      0.96 o
   4   1   2      748.17      730.70      8.64 o
   5   1   2     1448.95     1437.43      6.23 o
   6   1   2      679.82      665.06      6.36 o
   7   1   2       70.66       67.84      3.78 o
   8   1   2       13.34       12.11      7.34 o
   9   1   2       56.23       44.59      8.53 o
 -11   2   2       28.19       39.59      8.59 o
 -10   2   2        9.08        5.80      7.51 o
  -9   2   2        4.82        3.97      4.01 o
  -8   2   2      206.98      203.63      5.30 o
  -7   2   2       68.08       61.02      2.99 o
  -6   2   2      715.32      716.43      9.62 o
  -5   2   2     1083.93     1041.20      6.87 o
  -4   2   2     1344.33     1232.31      4.92 o
  -3   2   2      228.78      175.19      1.89 o
  -2   2   2      621.34      731.70     13.79 o
  -1   2   2     3666.72     4143.13      7.45 o
   0   2   2       38.97       24.88      1.12 o
   1   2   2        1.06        2.26      1.08 o
   2   2   2      196.16      184.73      3.76 o
   3   2   2       42.34       42.10      1.88 o
   4   2   2      962.20      992.05      6.05 o
   5   2   2      448.70      434.56      4.98 o
   6   2   2      494.15      480.89      5.58 o
   7   2   2       70.27       73.70      6.88 o
   8   2   2      279.98      303.50     10.69 o
   9   2   2      278.78      317.43     11.49 o
 -11   3   2       78.40       72.86      9.10 o
 -10   3   2        6.02        7.11      7.68 o
  -9   3   2       16.52       15.09      4.07 o
  -8   3   2      283.88      286.02     21.70 o
  -7   3   2       37.47       35.40      2.92 o
  -6   3   2       10.21       12.01      2.12 o
  -5   3   2      256.38      248.54      2.61 o
  -4   3   2        7.78        3.04      1.27 o
  -3   3   2        2.92        0.76      1.84 o
  -2   3   2      865.93      833.48     18.57 o
  -1   3   2     3228.05     3703.60     16.94 o
   0   3   2      152.73      113.93      1.70 o
   1   3   2        6.50       11.20      1.21 o
   2   3   2      809.25      787.64      6.57 o
   3   3   2     1406.24     1386.53      5.39 o
   4   3   2     1664.12     1566.22     20.99 o
   5   3   2      112.07      109.41      6.44 o
   6   3   2        3.30        1.28      3.34 o
   7   3   2       58.72       44.19      7.56 o
   8   3   2        9.17        9.38      7.74 o
   9   3   2       94.06       90.32      9.33 o
 -11   4   2        9.07       12.80      8.42 o
 -10   4   2       29.15       25.37      8.08 o
  -9   4   2        4.65        3.55      4.21 o
  -8   4   2      137.88      138.21      4.06 o
  -7   4   2      545.01      561.39      6.65 o
  -6   4   2     1040.04     1007.54      9.53 o
  -5   4   2      259.22      225.18      3.82 o
  -4   4   2       79.51      125.48      3.23 o
  -3   4   2     1429.72     1434.54     16.15 o
  -2   4   2       11.16        8.25      1.45 o
  -1   4   2       11.93       13.27      1.05 o
   0   4   2      967.71     1012.66      4.51 o
   1   4   2       30.28       26.83      1.95 o
   2   4   2     2510.26     2803.29     30.49 o
   3   4   2      643.13      637.93      4.91 o
   4   4   2      451.34      423.88      8.99 o
   5   4   2      228.97      219.01      4.62 o
   6   4   2      412.06      454.91      9.06 o
   7   4   2      343.08      357.45      7.56 o
   8   4   2       97.72      115.12      9.10 o
 -11   5   2        7.02       -0.46      8.13 o
 -10   5   2      120.75      131.22      9.38 o
  -9   5   2        8.58        7.64      3.56 o
  -8   5   2       18.62       18.34      3.16 o
  -7   5   2      144.16      139.77      4.38 o
  -6   5   2       14.20       13.43      2.13 o
  -5   5   2        9.77        7.99      1.64 o
  -4   5   2       40.87       37.63      1.80 o
  -3   5   2     1437.17     1461.33      6.44 o
  -2   5   2     1575.18     1601.32     13.00 o
  -1   5   2        5.37        9.69      1.20 o
   0   5   2      181.07      160.11      2.74 o
   1   5   2     1222.49     1192.44      6.49 o
   2   5   2     2376.64     2373.48     21.59 o
   3   5   2       85.11       81.84      4.02 o
   4   5   2        4.61        2.09      3.98 o
   5   5   2       41.24       34.26      4.62 o
   6   5   2       14.10       20.08      6.94 o
   7   5   2      217.80      237.35     10.01 o
 -11   6   2        0.71       -5.18      8.02 o
 -10   6   2       79.30       81.96      8.36 o
  -9   6   2      135.75      141.73      4.57 o
  -8   6   2      330.87      315.31      4.97 o
  -7   6   2      211.72      216.33      5.05 o
  -6   6   2       25.89       17.94      2.43 o
  -5   6   2      150.39      145.35      3.04 o
  -4   6   2        1.82        1.87      1.59 o
  -3   6   2        1.58        1.41      1.47 o
  -2   6   2      851.12      868.15     13.53 o
  -1   6   2       38.50       33.96      1.82 o
   0   6   2     1787.55     1847.90     13.18 o
   1   6   2      802.91      834.54      8.97 o
   2   6   2      621.77      597.66      5.29 o
   3   6   2      502.17      492.80     11.69 o
   4   6   2      163.58      175.46      5.60 o
   5   6   2      465.49      500.35     11.72 o
   6   6   2      243.35      266.81     10.47 o
   7   6   2       26.09       25.82      7.74 o
 -10   7   2        3.02        1.93      7.05 o
  -9   7   2        7.04        9.14      4.62 o
  -8   7   2       43.45       38.33      3.45 o
  -7   7   2        0.84        1.83      2.83 o
  -6   7   2        7.70        4.98      2.60 o
  -5   7   2      714.96      736.12      5.58 o
  -4   7   2     1095.19     1143.48      6.94 o
  -3   7   2       10.65        6.93      1.89 o
  -2   7   2      184.30      177.61      2.61 o
  -1   7   2      664.39      665.82      4.31 o
   0   7   2      907.32      884.20      9.88 o
   1   7   2      183.50      176.70      3.64 o
   2   7   2       20.33       25.19      2.49 o
   3   7   2        5.96        6.30      3.24 o
   4   7   2       81.09       79.78      5.17 o
   5   7   2      230.47      236.72     10.18 o
   6   7   2       15.15        7.17      7.96 o
 -10   8   2       74.65       79.12      8.13 o
  -9   8   2      152.05      145.49      8.53 o
  -8   8   2       19.42       28.46      4.19 o
  -7   8   2        1.69       -0.89      3.48 o
  -6   8   2       48.03       43.95      4.43 o
  -5   8   2        0.26        0.27      2.47 o
  -4   8   2      155.73      161.23      4.54 o
  -3   8   2        0.88        2.16      2.24 o
  -2   8   2      413.87      409.20      5.67 o
  -1   8   2      897.09      911.74      6.40 o
   0   8   2      891.95      885.80      9.60 o
   1   8   2      478.09      484.91      7.06 o
   2   8   2       32.13       30.56      3.17 o
   3   8   2      505.21      503.65     11.66 o
   4   8   2      276.10      293.38     10.75 o
   5   8   2       32.97       42.83      8.70 o
 -10   9   2       10.68       14.28      7.17 o
  -9   9   2        3.35        1.37      6.88 o
  -8   9   2        5.41        2.67      5.97 o
  -7   9   2      164.45      164.68     13.42 o
  -6   9   2      278.36      289.47      4.83 o
  -5   9   2       95.62      105.05      3.31 o
  -4   9   2      170.18      184.29      4.71 o
  -3   9   2      207.92      207.98      6.26 o
  -2   9   2      197.16      180.77      4.73 o
  -1   9   2      288.02      286.86      4.51 o
   0   9   2       14.77       16.87      3.07 o
   1   9   2        0.50        2.35      3.07 o
   2   9   2       66.64       69.00      4.64 o
   3   9   2      204.61      207.83      9.78 o
   4   9   2       10.48        8.02      8.36 o
 -10  10   2        0.86       -2.39      7.22 o
  -9  10   2        0.83        1.25      6.48 o
  -8  10   2       61.92       55.34      6.83 o
  -6  10   2        6.09        5.44      3.42 o
  -5  10   2       29.37       25.53      3.70 o
  -4  10   2      108.02      103.13      4.50 o
  -3  10   2      568.59      592.21      7.54 o
  -2  10   2      547.56      546.38     12.68 o
  -1  10   2      401.02      408.20      7.00 o
   0  10   2       76.52       77.52      7.05 o
   1  10   2      216.92      206.75      9.10 o
   2  10   2      143.69      156.24      9.27 o
   3  10   2       59.63       40.10      8.70 o
   0  11   2       11.00       12.51      6.71 o
   1  11   2      217.61      208.68      9.84 o
   2  11   2       66.61       54.55      8.36 o
   2 -13   3        0.11        4.10      7.45 o
   3 -13   3        7.60        7.62      7.56 o
   4 -13   3        3.42        5.02      5.15 o
   5 -13   3       64.35       58.07      5.76 o
   2 -12   3      113.74      125.87      8.70 o
   3 -12   3      122.82      128.37      8.59 o
   4 -12   3       52.94       58.60      5.44 o
   5 -12   3       55.37       50.83      5.59 o
   6 -12   3        0.35       -4.32      5.39 o
   7 -12   3       15.82       26.57      5.75 o
  -3 -11   3       74.34       75.70      8.19 o
  -2 -11   3       21.85       26.56      7.51 o
   3 -11   3      149.59      154.27     11.26 o
   4 -11   3       58.20       57.72      3.82 o
   5 -11   3       42.72       41.24      5.26 o
   6 -11   3      181.00      194.56      9.53 o
   7 -11   3      315.92      307.77      7.80 o
   8 -11   3       31.46       32.99      6.01 o
  -4 -10   3       41.47       42.49      8.25 o
  -3 -10   3       56.49       51.36      7.91 o
  -2 -10   3       51.95       41.01      7.17 o
  -1 -10   3      106.66      115.97      7.51 o
   0 -10   3       92.37       84.99      8.05 o
   1 -10   3      250.77      255.02      5.56 o
   2 -10   3       82.39       81.36      3.41 o
   3 -10   3       81.15       84.38      3.08 o
   4 -10   3        6.30        6.66      2.59 o
   5 -10   3       14.08       10.70      3.39 o
   6 -10   3      156.30      151.14      4.54 o
   7 -10   3       39.39       47.11      5.61 o
   8 -10   3        5.97        6.66      5.53 o
   9 -10   3        1.94        2.73      5.67 o
  -5  -9   3      116.48      119.56      9.21 o
  -4  -9   3        1.14        1.71      7.51 o
  -3  -9   3       30.76       22.69      7.05 o
  -2  -9   3        6.98        4.85      3.05 o
  -1  -9   3       11.98        9.99      2.95 o
   0  -9   3       87.38       91.75      3.35 o
   1  -9   3      129.56      128.34      4.34 o
   2  -9   3      366.39      361.71      4.65 o
   3  -9   3      192.69      204.01      3.42 o
   4  -9   3      254.33      256.51      4.18 o
   5  -9   3      497.01      497.14     34.24 o
   6  -9   3      280.74      277.69     14.50 o
   7  -9   3       23.10       16.91      4.18 o
   8  -9   3       33.30       22.69      8.08 o
   9  -9   3        2.61        6.21      5.42 o
  10  -9   3       13.28       11.49      8.53 o
  -6  -8   3       71.17       70.47      8.76 o
  -5  -8   3       69.09       56.42      8.13 o
  -4  -8   3       37.27       38.48      4.18 o
  -3  -8   3       59.88       57.50      3.08 o
  -2  -8   3      257.55      265.61      4.84 o
  -1  -8   3      382.75      389.96      4.15 o
   0  -8   3       27.62       30.82      3.82 o
   1  -8   3       67.37       63.95      2.81 o
   2  -8   3      110.13      101.13      3.01 o
   3  -8   3       80.60       72.56      2.82 o
   4  -8   3      507.16      501.00      4.97 o
   5  -8   3      146.16      150.48     11.77 o
   6  -8   3       44.75       42.52      3.99 o
   7  -8   3       48.23       57.13      8.05 o
   8  -8   3       63.20       70.36      8.19 o
   9  -8   3       73.59       75.08      9.04 o
  10  -8   3       41.25       46.47      9.21 o
  -7  -7   3       75.76       70.30      8.70 o
  -6  -7   3       10.95        6.26      7.34 o
  -5  -7   3       62.82       61.03      7.62 o
  -4  -7   3       16.49       16.85      3.21 o
  -3  -7   3       28.52       27.49      2.68 o
  -2  -7   3       48.79       47.79      2.52 o
  -1  -7   3      206.45      217.50      3.17 o
   0  -7   3      944.09      907.36     10.42 o
   1  -7   3      345.75      351.07      4.65 o
   2  -7   3      545.08      545.93      4.58 o
   3  -7   3     1146.71     1175.37      6.37 o
   4  -7   3      604.62      597.31      9.83 o
   5  -7   3       59.12       56.40      3.57 o
   6  -7   3        1.59        2.17      2.69 o
   7  -7   3        1.19        1.78      3.71 o
   8  -7   3      118.06      122.26      5.32 o
   9  -7   3      133.72      136.79      9.44 o
  10  -7   3        1.90       -0.80      8.82 o
  -8  -6   3      192.58      188.27      9.90 o
  -7  -6   3       53.09       51.02      8.02 o
  -6  -6   3       10.11        1.31      6.71 o
  -5  -6   3       32.12       28.66      4.71 o
  -4  -6   3      423.91      424.04      8.38 o
  -3  -6   3      204.07      201.02      4.51 o
  -2  -6   3       40.11       37.58      2.87 o
  -1  -6   3      122.13      122.29      2.95 o
   0  -6   3      158.42      156.08      4.03 o
   1  -6   3      623.71      606.87      7.07 o
   2  -6   3      638.67      651.38      4.52 o
   3  -6   3      308.73      288.46      3.41 o
   4  -6   3      400.78      389.32      5.13 o
   5  -6   3      355.54      345.88      4.49 o
   6  -6   3       43.53       43.12      3.70 o
   7  -6   3      223.26      210.14      7.08 o
   8  -6   3      167.39      168.31     13.57 o
   9  -6   3        3.60        3.41      7.85 o
  10  -6   3       19.21        7.85      8.87 o
  -8  -5   3       23.92       21.61      7.34 o
  -7  -5   3       18.63       32.42      7.11 o
  -6  -5   3        6.85        3.98      4.48 o
  -5  -5   3       25.47       25.27      4.34 o
  -4  -5   3      121.00      124.35      4.30 o
  -3  -5   3      466.76      510.98     10.12 o
  -2  -5   3      632.81      635.42      5.98 o
  -1  -5   3      555.33      531.27      6.10 o
   0  -5   3     1708.15     1794.00     24.00 o
   1  -5   3     2313.21     2535.68      6.01 o
   2  -5   3      566.73      612.95      3.96 o
   3  -5   3       34.67       51.16      1.76 o
   4  -5   3        7.58        4.09      1.79 o
   5  -5   3        2.04        1.30      2.23 o
   6  -5   3      369.13      365.82      8.30 o
   7  -5   3      304.98      288.95      7.22 o
   8  -5   3       16.41       18.72      4.29 o
   9  -5   3      104.55       96.98      8.99 o
  10  -5   3      248.36      254.98     11.77 o
  -8  -4   3       24.67       23.66      7.17 o
  -7  -4   3       37.97       40.16      4.75 o
  -6  -4   3      135.93      142.54      9.56 o
  -5  -4   3       54.43       51.64      4.18 o
  -4  -4   3      211.34      211.47      4.16 o
  -3  -4   3      118.59      121.64      3.01 o
  -2  -4   3       22.30       27.13      2.07 o
  -1  -4   3     1108.56     1141.35     20.39 o
   0  -4   3      709.97      720.81      6.65 o
   1  -4   3     1174.25     1149.00     12.53 o
   2  -4   3     1031.50      994.22     11.43 o
   3  -4   3      668.47      649.45      6.81 o
   4  -4   3      226.83      230.24      2.61 o
   5  -4   3      751.70      739.40     12.20 o
   6  -4   3      204.49      200.60      4.84 o
   7  -4   3       16.54       17.56      3.98 o
   8  -4   3        2.36        1.03      4.08 o
   9  -4   3        0.06        4.38      8.02 o
  10  -4   3       36.16       29.18      9.33 o
  -8  -3   3       19.34       21.68      5.06 o
  -7  -3   3       35.33       34.07      3.67 o
  -6  -3   3      273.37      278.42      4.71 o
  -5  -3   3      510.09      534.82      5.39 o
  -4  -3   3      207.55      203.26      3.29 o
  -3  -3   3     1071.48     1010.06      6.41 o
  -2  -3   3     1858.30     1858.00     13.60 o
  -1  -3   3     2711.42     2878.84     18.03 o
   0  -3   3     1049.61     1063.83      6.84 o
   1  -3   3      175.86      153.39      1.76 o
   2  -3   3      121.22      129.10      1.74 o
   3  -3   3        7.36        5.94      1.01 o
   4  -3   3      452.67      464.95     10.83 o
   5  -3   3      673.33      648.96      9.64 o
   6  -3   3      258.72      258.93      7.26 o
   7  -3   3      224.91      215.03      5.66 o
   8  -3   3      559.84      552.38      7.79 o
   9  -3   3      180.40      179.11     10.07 o
  10  -3   3       48.62       44.36      9.27 o
 -10  -2   3       43.10       43.00      8.65 o
  -9  -2   3       32.11       41.98      7.85 o
  -8  -2   3       15.15       15.31      4.70 o
  -7  -2   3       36.11       35.97      3.33 o
  -6  -2   3       77.28       76.84      3.43 o
  -5  -2   3       45.76       49.14      2.01 o
  -4  -2   3       15.80       15.95      1.61 o
  -3  -2   3      605.10      588.84      6.78 o
  -2  -2   3     3045.42     3229.00     19.20 o
  -1  -2   3     1882.89     1878.74     22.61 o
   0  -2   3      522.99      509.45      4.03 o
   1  -2   3      974.50      945.80      6.81 o
   2  -2   3     1437.56     1448.92     12.15 o
   3  -2   3     1290.82     1258.66      9.36 o
   4  -2   3      320.40      352.55      3.56 o
   5  -2   3       57.36       57.19      2.76 o
   6  -2   3        1.48        0.05      2.55 o
   7  -2   3       18.62       15.27      3.09 o
   8  -2   3       46.29       45.17      3.74 o
   9  -2   3       52.82       40.38      8.65 o
  10  -2   3       61.23       56.37      9.33 o
 -10  -1   3       19.18       21.56      8.13 o
  -9  -1   3       30.68       19.62      7.39 o
  -8  -1   3      147.05      140.92      4.17 o
  -7  -1   3      310.80      317.37      5.75 o
  -6  -1   3      360.15      371.56      6.05 o
  -5  -1   3      913.12      877.74      5.86 o
  -4  -1   3      571.37      564.70      3.06 o
  -3  -1   3     1568.22     1618.74     13.43 o
  -2  -1   3     2499.57     2536.36     11.83 o
  -1  -1   3      746.18      732.89      7.73 o
   0  -1   3      723.38      664.73      3.22 o
   1  -1   3      366.63      370.68      8.46 o
   2  -1   3     1041.52     1088.08     16.38 o
   3  -1   3     2096.20     2125.64     12.74 o
   4  -1   3      342.83      305.48      6.10 o
   5  -1   3      359.73      372.81      5.37 o
   6  -1   3     1781.25     1861.59     33.96 o
   7  -1   3      455.57      463.56      5.63 o
   8  -1   3       22.76       25.18      3.67 o
   9  -1   3       24.45       22.64      8.30 o
  10  -1   3       32.28       26.85      8.87 o
 -10   0   3       17.28       14.90      7.85 o
  -9   0   3       18.08       19.94      4.54 o
  -8   0   3        7.16        8.43      3.05 o
  -7   0   3       21.07       16.69      2.74 o
  -6   0   3       31.32       33.96      2.12 o
  -5   0   3      396.94      392.77      4.12 o
  -4   0   3     3955.16     4060.15     23.66 o
  -3   0   3     1124.09     1037.15      6.19 o
  -2   0   3     1154.47     1118.24     12.08 o
  -1   0   3      672.03      688.07     23.41 o
   0   0   3     1688.43     1726.83     19.59 o
   1   0   3      885.87      899.94      9.97 o
   2   0   3     2701.13     2993.36     35.41 o
   3   0   3      127.19      117.92      2.29 o
   4   0   3       23.81       25.06      2.36 o
   5   0   3       98.28      105.39      2.66 o
   6   0   3       12.55       13.18      2.45 o
   7   0   3      197.08      207.81      5.39 o
   8   0   3      167.62      169.32      6.27 o
   9   0   3       73.80       70.13      8.82 o
  10   0   3        5.09        6.88      8.47 o
 -11   1   3        5.17        1.88      8.13 o
 -10   1   3       40.57       33.50      8.02 o
  -9   1   3      172.99      183.84     14.16 o
  -8   1   3      348.87      357.65      7.00 o
  -7   1   3      414.10      407.87      4.67 o
  -6   1   3      392.87      393.57      5.75 o
  -5   1   3      637.40      654.02      5.12 o
  -4   1   3      656.11      663.39      7.54 o
  -3   1   3      123.31      108.11      1.54 o
  -2   1   3      255.40      271.92      3.09 o
  -1   1   3      235.86      245.30      4.22 o
   0   1   3     3264.88     3712.90      6.98 o
   1   1   3     3212.61     3450.76     19.74 o
   2   1   3        5.53        9.73      0.95 o
   3   1   3      775.32      751.31      3.81 o
   4   1   3     3883.48     3991.24     28.40 o
   5   1   3      900.73      940.95      9.62 o
   6   1   3       15.53       14.90      3.17 o
   7   1   3       80.35       83.19      5.27 o
   8   1   3       26.97       15.98      7.56 o
   9   1   3       10.52        9.84      8.13 o
 -11   2   3        3.51        7.91      8.13 o
 -10   2   3       19.53       13.20      7.51 o
  -9   2   3        2.92        0.24      3.89 o
  -8   2   3        1.84       -0.72      3.56 o
  -7   2   3      199.16      196.54      3.87 o
  -6   2   3     1163.16     1142.66      9.93 o
  -5   2   3      894.92      902.03      6.80 o
  -4   2   3     2561.35     2520.18     15.56 o
  -3   2   3      661.66      619.51      3.66 o
  -2   2   3       76.41       70.37      3.01 o
  -1   2   3     1182.38     1227.85     14.47 o
   0   2   3     5658.57     6454.54     23.18 o
   1   2   3       63.76       65.42      1.49 o
   2   2   3       12.37       12.41      1.27 o
   3   2   3       80.06       86.85      2.10 o
   4   2   3      116.61      123.59      3.91 o
   5   2   3      483.90      499.43      5.20 o
   6   2   3      144.51      154.28      6.62 o
   7   2   3      141.89      151.70      6.06 o
   8   2   3       84.04       89.81      8.70 o
   9   2   3       30.59       42.77      8.76 o
 -11   3   3       68.69       62.28      8.76 o
 -10   3   3      113.66      138.78      9.04 o
  -9   3   3      219.02      217.94     11.12 o
  -8   3   3      468.80      474.53      6.27 o
  -7   3   3       97.11      102.19      3.30 o
  -6   3   3       21.39       29.72      2.16 o
  -5   3   3       57.50       59.63      1.97 o
  -4   3   3      493.38      458.24      3.87 o
  -3   3   3       36.79       29.28      3.16 o
  -2   3   3     1717.45     1760.06      6.35 o
  -1   3   3     2520.53     2750.11     12.42 o
   0   3   3       34.80       19.71      1.34 o
   1   3   3     1124.66     1060.51     14.91 o
   2   3   3     3093.70     3218.88     12.39 o
   3   3   3     1588.96     1632.19      7.50 o
   4   3   3      131.05      154.93      3.70 o
   5   3   3      146.80      163.46      4.12 o
   6   3   3        0.32        4.17      3.51 o
   7   3   3        5.26        8.42      7.05 o
   8   3   3        3.85        9.16      7.79 o
 -11   4   3        8.05        3.47      7.74 o
 -10   4   3       38.80       34.52      7.91 o
  -9   4   3       74.33       72.41      6.08 o
  -8   4   3      205.09      203.37      4.39 o
  -7   4   3      706.29      702.14      5.06 o
  -6   4   3     1271.44     1242.47     13.74 o
  -5   4   3      380.32      366.76      3.17 o
  -4   4   3      223.17      206.18      2.85 o
  -3   4   3     1101.30     1103.68     19.03 o
  -2   4   3     1079.58     1111.12     11.80 o
  -1   4   3      118.65      131.56      1.59 o
   0   4   3      125.51      128.52      2.00 o
   1   4   3       50.26       56.38      1.94 o
   2   4   3      890.00      975.74      6.13 o
   3   4   3      440.48      458.57      4.76 o
   4   4   3      113.58      130.07      3.97 o
   5   4   3      207.76      231.18      4.80 o
   6   4   3      254.44      268.06      7.19 o
   7   4   3       44.48       36.28      5.36 o
   8   4   3        1.70       -2.73      7.91 o
 -11   5   3      137.13      149.30      9.56 o
 -10   5   3      274.43      298.38     10.64 o
  -9   5   3       13.65       12.22      3.69 o
  -8   5   3        3.56        3.02      3.03 o
  -7   5   3        8.36        6.94      2.41 o
  -6   5   3       27.83       26.58      2.12 o
  -5   5   3       18.03       14.98      1.94 o
  -4   5   3      128.10      116.44      2.23 o
  -3   5   3     1496.25     1493.30     16.39 o
  -2   5   3      733.91      697.89      4.46 o
  -1   5   3      595.73      565.11      2.63 o
   0   5   3     1616.80     1674.16      8.23 o
   1   5   3     1818.71     1848.61      7.22 o
   2   5   3      219.00      252.31      3.62 o
   3   5   3      103.88      109.77      4.46 o
   4   5   3        2.28        3.42      4.08 o
   5   5   3        6.29        4.22      4.48 o
   6   5   3       12.20       11.77      6.94 o
   7   5   3       13.40       10.75      7.45 o
 -10   6   3       95.16      101.19      8.53 o
  -9   6   3      296.99      305.57      5.33 o
  -8   6   3      288.39      271.59      5.83 o
  -7   6   3      333.23      331.26      6.43 o
  -6   6   3      257.25      267.77      5.63 o
  -5   6   3      334.00      358.43      4.05 o
  -4   6   3       82.33       83.67      2.30 o
  -3   6   3      177.24      192.22      2.62 o
  -2   6   3       74.07       68.97      1.74 o
  -1   6   3       41.35       42.70      2.03 o
   0   6   3      794.06      827.78     10.99 o
   1   6   3      360.40      394.52      3.27 o
   2   6   3      344.96      371.32      3.48 o
   3   6   3      137.25      163.67      4.85 o
   4   6   3      225.12      230.22      6.11 o
   5   6   3       90.73       92.31      8.13 o
   6   6   3       28.32       28.89      7.91 o
   7   6   3       25.86       24.29      7.74 o
 -10   7   3        7.18        7.96      7.17 o
  -9   7   3        0.90       -0.40      6.65 o
  -8   7   3       23.32       20.99      5.77 o
  -7   7   3        7.95        3.03      3.51 o
  -6   7   3       11.98       12.47      2.24 o
  -5   7   3      609.63      602.24      4.47 o
  -4   7   3      432.99      431.23      3.76 o
  -3   7   3      253.15      235.07      5.09 o
  -2   7   3     1373.75     1379.65     10.07 o
  -1   7   3      979.35      987.97      5.22 o
   0   7   3       41.18       44.21      2.26 o
   1   7   3       64.05       71.81      2.61 o
   2   7   3      105.08      101.80      3.56 o
   3   7   3       56.51       55.25      3.74 o
   4   7   3       54.34       50.14      4.90 o
   5   7   3       16.68        9.95      7.96 o
   6   7   3        6.80        9.50      8.08 o
 -11   8   3       83.49       79.80      8.76 o
 -10   8   3       98.26      100.22      8.47 o
  -9   8   3      161.16      151.47      8.30 o
  -8   8   3       97.28       99.35      4.96 o
  -7   8   3      135.45      135.07      4.72 o
  -6   8   3       48.46       46.28      2.60 o
  -5   8   3       28.41       27.83      2.30 o
  -4   8   3        1.44       -0.51      2.35 o
  -3   8   3        1.40        1.39      2.34 o
  -2   8   3      213.96      222.99      3.70 o
  -1   8   3      424.73      449.68      4.18 o
   0   8   3      446.70      463.24      5.46 o
   1   8   3       64.39       66.46      3.32 o
   2   8   3      171.58      173.97      4.23 o
   3   8   3      160.47      167.45      9.04 o
   4   8   3       26.42       22.41      8.08 o
   5   8   3       32.06       34.35      8.70 o
 -10   9   3       16.90        9.95      7.34 o
  -9   9   3        0.57        0.97      6.77 o
  -8   9   3       15.01       16.32      6.88 o
  -7   9   3       88.48       88.00      4.66 o
  -6   9   3      124.93      126.37      3.68 o
  -5   9   3      160.13      172.19      5.77 o
  -4   9   3      803.35      819.36      6.46 o
  -3   9   3      280.55      285.28      5.53 o
  -2   9   3       17.51       18.78      5.18 o
  -1   9   3       22.52       19.03      2.91 o
   0   9   3       69.92       67.96      3.53 o
   1   9   3       68.16       68.83      3.60 o
   2   9   3       13.56       13.99      7.11 o
   3   9   3        2.28        0.23      7.56 o
   4   9   3       15.18       10.75      8.47 o
 -10  10   3       19.45       28.04      7.68 o
  -9  10   3       96.58       86.74      8.13 o
  -8  10   3       61.38       50.17      7.17 o
  -7  10   3        5.59       10.52      5.86 o
  -6  10   3        4.17        5.12      3.46 o
  -5  10   3        0.61        1.96      3.42 o
  -4  10   3       92.41       89.75      4.28 o
  -3  10   3      286.03      302.85      6.09 o
  -2  10   3      121.02      119.94      4.73 o
  -1  10   3       86.37       86.50      4.56 o
   0  10   3      198.38      181.10      8.25 o
   1  10   3      117.15      119.73      8.42 o
   2  10   3        1.12       -7.56      7.56 o
   3  10   3        2.16        8.87      8.19 o
   0  11   3        1.84        7.45      6.60 o
   1  11   3        6.54       10.52      7.39 o
   2  11   3       15.03        6.60      7.79 o
   2 -13   4       25.17       23.26      8.19 o
   3 -13   4        0.56       -1.76      7.96 o
   4 -13   4      232.43      229.06      7.17 o
   5 -13   4      305.58      289.67      7.78 o
   2 -12   4       75.44       68.88      8.47 o
   3 -12   4      138.74      136.21      6.06 o
   4 -12   4       76.16       81.08     11.43 o
   5 -12   4        6.65        7.54      5.53 o
   6 -12   4        5.97        8.64      5.56 o
   7 -12   4       25.68       26.95      5.95 o
  -3 -11   4       36.59       34.98      7.74 o
  -2 -11   4        0.26        1.02      6.60 o
   2 -11   4      487.39      497.51      7.83 o
   3 -11   4      834.86      821.06      9.43 o
   4 -11   4       44.00       40.56      5.94 o
   5 -11   4      130.45      132.69      6.21 o
   6 -11   4      389.02      390.69      9.53 o
   7 -11   4       52.62       62.12      6.17 o
   8 -11   4        0.47        6.11      5.83 o
  -4 -10   4      144.76      135.65      9.33 o
  -3 -10   4       71.39       61.77      7.85 o
  -2 -10   4      300.39      286.95      9.84 o
  -1 -10   4      145.09      144.63     13.20 o
   0 -10   4       72.18       73.41      4.20 o
   1 -10   4      318.74      308.40      9.95 o
   2 -10   4       95.79       94.14      3.48 o
   3 -10   4       68.58       66.20      2.99 o
   4 -10   4        1.34        1.02      3.16 o
   5 -10   4       19.93       20.72      3.47 o
   6 -10   4      175.90      190.64      6.77 o
   7 -10   4      205.24      184.96      6.84 o
   8 -10   4       23.33       27.73      5.86 o
   9 -10   4        1.12        0.34      5.65 o
  -5  -9   4       19.57       18.83      7.96 o
  -4  -9   4        1.42       -2.67      7.39 o
  -3  -9   4       11.34        7.00      6.88 o
  -2  -9   4       31.40       31.07      3.31 o
  -1  -9   4      127.81      136.14      4.02 o
   0  -9   4      498.56      510.43      6.72 o
   1  -9   4     1569.56     1476.95     28.69 o
   2  -9   4      365.06      367.14      5.38 o
   3  -9   4      390.67      406.05      4.32 o
   4  -9   4      541.69      561.42      8.53 o
   5  -9   4      141.40      144.07      5.01 o
   6  -9   4        3.62        5.68      3.34 o
   7  -9   4       15.66       11.46      5.19 o
   8  -9   4        5.64        8.79      5.48 o
   9  -9   4        2.77        2.11      5.51 o
  -6  -8   4      147.64      153.63      9.84 o
  -5  -8   4      192.58      196.40      9.78 o
  -4  -8   4      192.57      162.90      8.59 o
  -3  -8   4      198.15      198.93      3.86 o
  -2  -8   4      166.30      167.33      3.45 o
  -1  -8   4      614.99      617.27      7.86 o
   0  -8   4       27.44       31.76      2.83 o
   1  -8   4      151.35      157.69      3.35 o
   2  -8   4        2.67        2.45      2.29 o
   3  -8   4       36.44       36.48      2.36 o
   4  -8   4      649.38      621.92      8.87 o
   5  -8   4      363.80      367.95      6.53 o
   6  -8   4      165.48      161.82      4.37 o
   7  -8   4       10.13       12.07      3.43 o
   8  -8   4       56.57       61.17      5.61 o
   9  -8   4      156.17      151.52     10.29 o
  10  -8   4       25.82       28.10      9.27 o
  -7  -7   4        7.83        7.22      7.79 o
  -6  -7   4        1.92        0.68      7.45 o
  -5  -7   4        0.01       -2.96      6.94 o
  -4  -7   4      160.67      169.06      3.73 o
  -3  -7   4      241.23      254.18      5.27 o
  -2  -7   4      434.46      451.73      4.32 o
  -1  -7   4     2693.23     2646.69     10.13 o
   0  -7   4     1219.79     1198.80      9.89 o
   1  -7   4      509.44      519.88      4.56 o
   2  -7   4     1376.01     1373.44      9.36 o
   3  -7   4      518.10      541.78      4.07 o
   4  -7   4        6.78        4.67      2.57 o
   5  -7   4        4.83        7.01      3.26 o
   6  -7   4        2.23        1.71      3.47 o
   7  -7   4        6.55        6.36      3.94 o
   8  -7   4       33.35       37.08      4.89 o
   9  -7   4       95.25      107.21      9.44 o
  10  -7   4       41.85       36.12      9.33 o
  -8  -6   4      167.70      179.96      9.73 o
  -7  -6   4      225.45      252.25     10.12 o
  -6  -6   4       98.78       94.19      7.85 o
  -5  -6   4      323.14      349.22      6.92 o
  -4  -6   4      160.95      154.15      4.18 o
  -3  -6   4      546.91      543.43      5.41 o
  -2  -6   4       60.63       60.65      2.36 o
  -1  -6   4      162.62      161.23      2.35 o
   0  -6   4      183.14      197.16      2.65 o
   1  -6   4      137.35      135.70      2.76 o
   2  -6   4     1156.13     1179.96      9.71 o
   3  -6   4      687.58      693.42      3.73 o
   4  -6   4      821.09      836.15     12.06 o
   5  -6   4       59.79       55.09      3.44 o
   6  -6   4       74.16       77.82      4.04 o
   7  -6   4      324.84      318.94      9.07 o
   8  -6   4       81.90       75.50      5.11 o
   9  -6   4        0.70        8.08      8.25 o
  10  -6   4       98.26       91.23     10.01 o
  -8  -5   4        0.29        4.04      7.17 o
  -7  -5   4        0.84        4.95      6.88 o
  -6  -5   4      128.25      142.73      5.67 o
  -5  -5   4      175.62      186.04      4.78 o
  -4  -5   4      791.03      798.63      9.29 o
  -3  -5   4     3272.16     3253.26     23.35 o
  -2  -5   4     1831.55     1782.44      6.27 o
  -1  -5   4      532.59      541.51      6.44 o
   0  -5   4     3895.11     4288.32     20.42 o
   1  -5   4     1006.01     1127.23      7.15 o
   2  -5   4       92.91       95.06      1.75 o
   3  -5   4        7.85        6.65      1.49 o
   4  -5   4        8.72       10.48      2.22 o
   5  -5   4       22.20       20.32      2.74 o
   6  -5   4       13.00       13.62      3.48 o
   7  -5   4      228.49      226.69      5.66 o
   8  -5   4      210.22      201.59     18.31 o
   9  -5   4      141.25      143.90      9.73 o
  10  -5   4       22.90       16.55      9.27 o
  -8  -4   4      165.95      161.82      8.47 o
  -7  -4   4      338.97      342.92      7.48 o
  -6  -4   4       47.46       40.12      4.43 o
  -5  -4   4      274.74      259.18      4.18 o
  -4  -4   4      345.32      355.53      4.27 o
  -3  -4   4      343.77      333.76      3.88 o
  -2  -4   4      772.76      765.09      6.71 o
  -1  -4   4      152.56      152.21      3.46 o
   0  -4   4     2016.18     2124.19     21.90 o
   1  -4   4     2439.76     2592.91     18.08 o
   2  -4   4     1166.95     1229.26      4.15 o
   3  -4   4       97.11       88.33      1.59 o
   4  -4   4      415.25      399.07      4.72 o
   5  -4   4      933.11      946.27     11.76 o
   6  -4   4       36.11       36.48      2.90 o
   7  -4   4       27.41       23.00      3.89 o
   8  -4   4      237.39      226.93      9.67 o
   9  -4   4       42.36       26.85      8.53 o
  10  -4   4       36.34       40.38      9.44 o
  -8  -3   4       21.22       24.97      6.20 o
  -7  -3   4      152.62      148.66      6.09 o
  -6  -3   4      794.86      833.01     17.21 o
  -5  -3   4     2475.65     2407.36     12.04 o
  -4  -3   4     2633.53     2563.95     19.85 o
  -3  -3   4      803.59      796.26      4.96 o
  -2  -3   4     4065.93     4513.63     31.64 o
  -1  -3   4      972.56     1033.74     11.90 o
   0  -3   4        2.64        5.18      1.11 o
   1  -3   4        2.19        2.67      1.12 o
   2  -3   4      132.07      121.77      2.72 o
   3  -3   4      251.95      243.72      5.40 o
   4  -3   4       55.03       70.40      2.45 o
   5  -3   4      534.50      528.65     11.56 o
   6  -3   4      807.88      783.26      7.55 o
   7  -3   4      351.29      373.06      7.74 o
   8  -3   4       57.35       55.39      3.46 o
   9  -3   4       29.04       27.81      8.70 o
  10  -3   4       23.75       28.84      9.56 o
 -10  -2   4      179.13      197.19     10.41 o
  -9  -2   4      192.66      190.77      9.50 o
  -8  -2   4       51.32       51.25      4.96 o
  -7  -2   4      125.37      113.55      3.82 o
  -6  -2   4      240.11      237.06      3.51 o
  -5  -2   4      447.52      442.06      3.43 o
  -4  -2   4      262.98      253.26      3.58 o
  -3  -2   4      258.44      254.95      2.56 o
  -2  -2   4     4352.14     4824.06     16.80 o
  -1  -2   4     6174.15     7004.17     31.91 o
   0  -2   4      124.70      116.28      1.88 o
   1  -2   4      569.97      551.67      5.79 o
   2  -2   4     1125.80     1026.62      7.88 o
   3  -2   4     1592.04     1667.01     20.62 o
   4  -2   4       22.29       21.67      2.23 o
   5  -2   4       49.66       54.47      3.20 o
   6  -2   4      133.32      126.28      3.52 o
   7  -2   4       75.20       66.93      3.26 o
   8  -2   4       55.68       57.22      4.74 o
   9  -2   4        3.00        1.02      8.19 o
  10  -2   4       56.32       53.58      9.61 o
 -10  -1   4        9.74       12.00      8.08 o
  -9  -1   4      141.24      127.69      8.82 o
  -8  -1   4      224.33      231.66      5.00 o
  -7  -1   4     1392.80     1379.35      8.87 o
  -6  -1   4     3258.60     3183.37     10.55 o
  -5  -1   4     1040.73     1012.60      6.47 o
  -4  -1   4     1027.22     1098.36      6.93 o
  -3  -1   4     1483.75     1552.33     10.10 o
  -2  -1   4      148.79      122.71      1.44 o
  -1  -1   4       94.22       97.87      5.57 o
   0  -1   4      937.85     1016.94     22.98 o
   1  -1   4      326.61      346.41      4.73 o
   2  -1   4       56.58       79.68      1.89 o
   3  -1   4     1222.66     1156.63      6.40 o
   4  -1   4     1388.80     1412.58      6.19 o
   5  -1   4      587.83      598.84      6.53 o
   6  -1   4      469.93      477.82      7.09 o
   7  -1   4       83.10       80.16      3.18 o
   8  -1   4        1.84       -0.70      3.47 o
   9  -1   4       27.79       21.39      8.36 o
  10  -1   4        2.57        6.26      8.47 o
 -11   0   4      106.00      105.17      9.44 o
 -10   0   4      121.98      120.41      9.04 o
  -9   0   4       36.42       33.01      4.33 o
  -8   0   4       36.75       32.15      3.34 o
  -7   0   4      207.68      209.07      3.89 o
  -6   0   4       78.65       86.83      2.08 o
  -5   0   4      261.41      260.59      2.25 o
  -4   0   4     3435.98     3576.95     10.29 o
  -3   0   4     5598.90     6182.27     14.19 o
  -2   0   4      311.88      251.10      4.08 o
  -1   0   4     1929.67     1925.10    121.49 o
   0   0   4      106.39       98.39      1.91 o
   1   0   4     1777.91     1906.44      4.96 o
   2   0   4      276.68      250.87      2.52 o
   3   0   4      169.20      191.49      2.35 o
   4   0   4       18.18       20.09      1.73 o
   5   0   4      102.93      103.97      2.73 o
   6   0   4       65.05       68.03      2.92 o
   7   0   4       11.85       16.93      3.98 o
   8   0   4      118.84      136.34      8.99 o
   9   0   4       87.95       78.66      8.99 o
 -11   1   4       83.29       76.96      9.21 o
 -10   1   4       24.64       22.92      7.56 o
  -9   1   4      687.90      680.55     21.70 o
  -8   1   4     2150.33     2124.11     29.63 o
  -7   1   4      817.77      799.11      7.52 o
  -6   1   4      421.55      434.13      3.83 o
  -5   1   4     1247.41     1291.65     12.17 o
  -4   1   4        3.20        2.02      1.39 o
  -3   1   4        4.05        4.18      1.11 o
  -2   1   4       77.45       77.75      1.44 o
  -1   1   4      638.99      676.52     11.94 o
   0   1   4      935.28      862.84     12.40 o
   1   1   4      804.71      740.14      4.98 o
   2   1   4     2004.63     2102.81     15.13 o
   3   1   4     1042.94     1061.48      4.83 o
   4   1   4     1247.53     1276.87      5.94 o
   5   1   4      108.26      115.14      2.50 o
   6   1   4        9.09       11.05      4.28 o
   7   1   4       22.79       30.42      5.06 o
   8   1   4        0.09       -4.89      7.51 o
   9   1   4        5.80        9.44      8.25 o
 -11   2   4       14.77       22.18      7.79 o
 -10   2   4       11.52       12.11      7.28 o
  -9   2   4       66.63       66.55      4.44 o
  -8   2   4      214.97      214.93      6.85 o
  -7   2   4      135.78      135.92      3.11 o
  -6   2   4      890.78      898.62      8.46 o
  -5   2   4     2730.20     2853.35     11.24 o
  -4   2   4     1536.36     1444.61      7.72 o
  -3   2   4     1060.15     1051.96     10.70 o
  -2   2   4       17.24       12.81      1.56 o
  -1   2   4     1150.64     1157.87     10.11 o
   0   2   4      790.20      759.90      3.92 o
   1   2   4      800.61      864.93      4.70 o
   2   2   4      131.39      139.32      3.61 o
   3   2   4       43.80       36.84      2.18 o
   4   2   4      321.61      342.14      4.37 o
   5   2   4       75.68       92.49      3.50 o
   6   2   4       26.49       35.10      4.69 o
   7   2   4      263.42      280.24      9.73 o
   8   2   4       38.57       40.95      8.19 o
   9   2   4        7.25        7.05      8.13 o
 -11   3   4      205.32      209.03     10.01 o
 -10   3   4      858.08      910.95     14.39 o
  -9   3   4      651.24      657.93     23.38 o
  -8   3   4      327.08      323.45      7.83 o
  -7   3   4      487.75      506.36      4.62 o
  -6   3   4       42.65       35.86      2.19 o
  -5   3   4        6.00        3.96      1.99 o
  -4   3   4        0.95        0.80      1.65 o
  -3   3   4      877.29      831.03      4.99 o
  -2   3   4      840.80      794.22     17.60 o
  -1   3   4      553.78      496.80      2.85 o
   0   3   4     3833.68     4126.39     16.21 o
   1   3   4     1269.34     1374.08      5.26 o
   2   3   4      878.04      889.01      6.90 o
   3   3   4      219.36      243.66      3.83 o
   4   3   4       96.71      114.21      3.61 o
   5   3   4        1.16       -1.06      3.27 o
   6   3   4       10.60        8.49      3.74 o
   7   3   4        1.27       -1.08      7.17 o
   8   3   4      117.99      117.05      9.27 o
 -11   4   4       26.13       29.97      7.79 o
 -10   4   4      259.89      255.49      9.73 o
  -9   4   4       38.60       38.65      3.71 o
  -8   4   4      276.09      277.40      4.64 o
  -7   4   4     1105.01     1117.57      8.51 o
  -6   4   4      886.92      884.20      6.10 o
  -5   4   4      514.34      522.64      5.27 o
  -4   4   4      641.49      629.43      4.25 o
  -3   4   4      259.93      230.93      2.71 o
  -2   4   4       80.89       83.03      5.89 o
  -1   4   4      409.61      451.68      4.57 o
   0   4   4        9.01       11.76      1.19 o
   1   4   4      112.07      112.62      2.21 o
   2   4   4      822.39      865.30     10.09 o
   3   4   4      179.47      218.35      4.24 o
   4   4   4        4.72        5.31      3.25 o
   5   4   4      597.75      658.08      9.53 o
   6   4   4       82.12       86.72      5.50 o
   7   4   4        6.15        2.28      7.56 o
   8   4   4       17.41       21.33      8.02 o
 -10   5   4      143.40      151.58      8.70 o
  -9   5   4      185.84      189.53      5.80 o
  -8   5   4        6.77        6.24      3.13 o
  -7   5   4       19.98       17.56      2.86 o
  -6   5   4       75.15       69.52      2.88 o
  -5   5   4      316.42      307.50      6.43 o
  -4   5   4      158.35      147.10      2.80 o
  -3   5   4      687.98      649.67      3.77 o
  -2   5   4     3157.26     3271.76     19.40 o
  -1   5   4      930.99      959.44      9.44 o
   0   5   4      443.45      455.63      3.68 o
   1   5   4      539.69      573.26      6.39 o
   2   5   4       19.07       21.25      2.32 o
   3   5   4        2.04        1.86      3.74 o
   4   5   4        1.94        2.74      4.18 o
   5   5   4        1.89        0.15      4.66 o
   6   5   4       29.47       21.50      7.56 o
   7   5   4       34.95       30.94      7.74 o
 -10   6   4      149.91      170.92      9.27 o
  -9   6   4      295.37      308.27      6.51 o
  -8   6   4      228.78      228.49      5.42 o
  -7   6   4      457.61      451.14     10.63 o
  -6   6   4      788.56      808.38     11.02 o
  -5   6   4        2.48        1.46      1.94 o
  -4   6   4        5.23        6.25      1.95 o
  -3   6   4       51.57       59.35      2.10 o
  -2   6   4      139.69      152.89      2.15 o
  -1   6   4      355.90      362.72      3.38 o
   0   6   4      495.17      507.34      5.15 o
   1   6   4      292.49      333.95      3.18 o
   2   6   4       31.71       47.20      2.20 o
   3   6   4      598.69      641.71     12.77 o
   4   6   4       66.20       59.27      4.98 o
   5   6   4        2.01        2.73      7.11 o
   6   6   4       42.71       36.57      8.19 o
 -11   7   4       92.32       89.58      8.76 o
 -10   7   4       57.22       56.08      7.74 o
  -9   7   4       61.05       52.10      7.51 o
  -8   7   4       52.23       50.38      5.94 o
  -7   7   4      100.55       98.74      3.64 o
  -6   7   4      100.90       99.94      2.82 o
  -5   7   4      480.38      483.50      4.19 o
  -4   7   4      956.42      958.28      5.29 o
  -3   7   4      786.36      794.85     13.02 o
  -2   7   4      565.52      560.20      4.36 o
  -1   7   4      374.20      385.70      3.70 o
   0   7   4       69.51       65.36      2.51 o
   1   7   4        1.79        0.73      2.21 o
   2   7   4        3.09        1.02      3.06 o
   3   7   4       29.52       26.08      3.56 o
   4   7   4        3.01        4.38      7.45 o
   5   7   4        3.18       -0.28      7.74 o
   6   7   4      225.25      253.39     11.26 o
 -11   8   4       77.41       86.74      8.99 o
 -10   8   4       63.52       73.32      8.47 o
  -9   8   4      234.88      227.23      9.33 o
  -8   8   4      282.28      290.13      6.18 o
  -7   8   4        7.29        5.37      3.13 o
  -6   8   4       11.67       11.71      2.44 o
  -5   8   4       27.41       28.52      2.41 o
  -4   8   4      434.40      444.43      6.39 o
  -3   8   4      220.29      220.16      3.83 o
  -2   8   4      227.57      227.84      3.34 o
  -1   8   4      350.65      372.42      6.46 o
   0   8   4       95.76      116.68      3.07 o
   1   8   4      318.45      346.65      7.90 o
   2   8   4      186.32      184.78      5.78 o
   3   8   4        1.98        2.90      7.34 o
   4   8   4       17.11       13.65      8.30 o
   5   8   4       22.70       28.95      8.47 o
 -10   9   4        6.87        8.76      7.39 o
  -9   9   4       59.79       49.14      7.56 o
  -8   9   4      135.79      138.55      8.19 o
  -7   9   4      121.62      123.13      9.30 o
  -6   9   4      222.53      218.52      4.30 o
  -5   9   4      653.47      665.00     12.74 o
  -4   9   4      411.98      400.71      4.97 o
  -3   9   4      131.12      132.43      3.57 o
  -2   9   4       60.42       54.98      3.17 o
  -1   9   4        0.19        0.96      2.97 o
   0   9   4        3.78        5.37      3.09 o
   1   9   4       41.58       37.09      4.21 o
   2   9   4        2.16        3.70      7.34 o
   3   9   4        3.98        7.91      8.02 o
   4   9   4      324.50      311.41     12.00 o
 -10  10   4       69.59       70.02      8.30 o
  -9  10   4       24.58       24.80      7.45 o
  -8  10   4        5.01        7.56      6.88 o
  -7  10   4       10.81       11.43      6.37 o
  -6  10   4      307.23      298.15      8.66 o
  -5  10   4      165.28      167.37      4.42 o
  -4  10   4      272.57      267.92      5.85 o
  -3  10   4      183.42      192.17      5.36 o
  -2  10   4       37.03       43.90      4.36 o
  -1  10   4      215.36      223.98      8.19 o
   0  10   4      423.75      408.95     10.75 o
   1  10   4       10.28        9.27      7.34 o
   2  10   4        0.74        3.75      7.79 o
   3  10   4       30.48       29.69      8.59 o
  -9  11   4       42.11       47.61      7.85 o
  -8  11   4      100.47       94.99      7.96 o
   0  11   4        2.97        7.74      7.11 o
   1  11   4       13.99       11.38      7.56 o
   2 -13   5       15.28       12.34      8.25 o
   3 -13   5       64.78       64.10      9.04 o
   4 -13   5      248.56      249.88      7.45 o
   2 -12   5       89.10      102.21      8.87 o
   3 -12   5      182.30      187.31      6.62 o
   4 -12   5       46.61       54.51      5.84 o
   5 -12   5        0.80        2.57      5.49 o
   6 -12   5        2.36        4.09      5.71 o
   7 -12   5       13.00       13.10      5.89 o
  -3 -11   5       36.71       24.29      7.56 o
  -2 -11   5       11.89       13.65      7.05 o
   2 -11   5      568.70      573.91     10.78 o
   3 -11   5      478.11      453.77      7.89 o
   4 -11   5      377.88      365.42      7.69 o
   5 -11   5      155.02      151.91     12.46 o
   6 -11   5       60.69       65.20      6.09 o
   7 -11   5       12.64       15.23      5.72 o
   8 -11   5       47.42       47.36      6.26 o
  -4 -10   5       89.85       83.89      8.47 o
  -3 -10   5      207.23      196.85      9.38 o
  -2 -10   5      321.52      303.73     10.07 o
  -1 -10   5      160.91      152.89      7.85 o
   1 -10   5      316.21      321.76     30.63 o
   2 -10   5       48.37       46.42      3.61 o
   3 -10   5       12.32       11.82      3.33 o
   4 -10   5       10.75        8.34      4.69 o
   5 -10   5       16.63       14.27      5.63 o
   6 -10   5      246.54      242.27      6.98 o
   7 -10   5      128.73      138.31      6.65 o
   8 -10   5       25.40       34.88      5.99 o
  -5  -9   5       12.91        8.19      7.74 o
  -4  -9   5        7.83        4.44      7.45 o
  -3  -9   5        0.08        1.71      7.00 o
  -2  -9   5       42.65       37.66      4.49 o
  -1  -9   5      217.97      231.75      4.33 o
   0  -9   5      604.23      582.00      9.53 o
   1  -9   5      743.55      766.33     13.82 o
   2  -9   5     1017.30     1027.10     13.39 o
   3  -9   5      429.09      437.83      5.94 o
   4  -9   5      111.81      102.94      3.69 o
   5  -9   5       33.18       31.47      3.35 o
   6  -9   5       78.01       81.03      5.56 o
   7  -9   5        4.88        2.01      5.21 o
   8  -9   5        0.06        0.86      5.43 o
   9  -9   5        4.62        8.00      5.55 o
  -6  -8   5      153.90      156.13      9.73 o
  -5  -8   5      228.28      214.77      9.95 o
  -4  -8   5      230.73      231.61      9.04 o
  -3  -8   5      132.51      133.38      3.60 o
  -2  -8   5      532.30      547.56      5.02 o
  -1  -8   5      363.50      372.72      6.60 o
   0  -8   5       26.33       27.36      2.25 o
   1  -8   5       30.53       30.06      2.64 o
   2  -8   5       50.91       47.97      2.45 o
   3  -8   5       94.92       84.46      2.69 o
   4  -8   5      406.60      423.22      6.66 o
   5  -8   5      252.58      229.44      4.18 o
   6  -8   5      122.41      121.33      4.01 o
   7  -8   5      368.00      381.87      7.49 o
   8  -8   5       47.29       49.55      5.62 o
   9  -8   5        3.15       10.24      8.82 o
  -7  -7   5        0.35        4.04      7.91 o
  -6  -7   5        5.24        2.50      7.56 o
  -5  -7   5        1.64        5.09      3.98 o
  -4  -7   5       79.56       74.85      3.22 o
  -3  -7   5      268.36      270.85      4.34 o
  -2  -7   5      591.39      577.13      9.28 o
  -1  -7   5     1506.44     1558.63     19.13 o
   0  -7   5     1323.26     1324.12     10.97 o
   1  -7   5      631.95      626.26      5.58 o
   2  -7   5      462.50      464.30      4.37 o
   3  -7   5      269.50      261.61      3.19 o
   4  -7   5        2.85        2.58      2.16 o
   5  -7   5        0.19       -1.07      2.73 o
   6  -7   5        7.19        2.44      2.93 o
   7  -7   5        5.17        8.11      3.35 o
   8  -7   5      162.75      174.16      9.67 o
   9  -7   5      225.55      221.88     10.75 o
  10  -7   5      133.76      131.73     10.75 o
  -8  -6   5      155.21      145.49      9.50 o
  -7  -6   5      161.61      170.97      9.56 o
  -6  -6   5      144.24      148.56      8.65 o
  -5  -6   5      203.80      207.29      4.60 o
  -4  -6   5      437.32      434.20      9.87 o
  -3  -6   5      244.24      250.35      3.56 o
  -2  -6   5      110.46      104.33      3.65 o
  -1  -6   5        5.37        5.37      1.79 o
   0  -6   5        4.25        4.11      1.71 o
   1  -6   5      267.84      270.94      3.43 o
   2  -6   5      409.27      441.24      4.82 o
   3  -6   5      409.93      406.51      2.85 o
   4  -6   5      480.44      479.83      5.87 o
   5  -6   5      906.82      902.95     14.76 o
   6  -6   5      188.99      194.84      4.13 o
   7  -6   5       13.53       16.02      3.24 o
   8  -6   5       53.14       43.27      9.27 o
   9  -6   5       70.21       51.76      8.99 o
  10  -6   5        5.39        3.81      9.10 o
  -8  -5   5        1.22        2.10      7.05 o
  -7  -5   5       24.65       26.05      7.11 o
  -6  -5   5        8.80        5.38      4.58 o
  -5  -5   5      168.70      182.56      4.17 o
  -4  -5   5      901.21      852.80      9.03 o
  -3  -5   5     2193.74     2139.70      9.11 o
  -2  -5   5      790.31      799.63      7.20 o
  -1  -5   5      911.86      874.50     10.03 o
   0  -5   5     1490.59     1460.46      6.57 o
   1  -5   5      725.09      732.13      5.06 o
   2  -5   5       56.21       55.60      1.54 o
   3  -5   5        4.67        4.84      1.38 o
   4  -5   5        0.46        1.60      1.96 o
   5  -5   5       51.02       52.23      2.40 o
   6  -5   5      329.18      328.08      7.25 o
   7  -5   5      419.17      418.04      6.99 o
   8  -5   5      574.31      520.17     31.85 o
   9  -5   5      129.77      128.77      9.90 o
  10  -5   5       16.33       18.20      9.27 o
  -8  -4   5      155.80      149.53      8.42 o
  -7  -4   5      238.20      246.73      6.45 o
  -6  -4   5       83.15       79.45      4.76 o
  -5  -4   5      180.47      170.27      3.83 o
  -4  -4   5      186.12      168.51      3.47 o
  -3  -4   5        0.64        1.36      1.78 o
  -2  -4   5      174.27      172.77      2.47 o
  -1  -4   5      146.95      139.34      1.98 o
   0  -4   5      952.45      965.70      8.87 o
   1  -4   5      752.68      765.22      4.61 o
   2  -4   5      485.95      466.11      3.09 o
   3  -4   5     1469.00     1455.68      8.50 o
   4  -4   5     1358.45     1409.47      5.74 o
   5  -4   5       59.30       56.17      2.89 o
   6  -4   5        9.50        7.13      2.84 o
   7  -4   5       43.11       34.69      2.91 o
   8  -4   5        0.28        5.05      3.42 o
   9  -4   5       58.16       48.97      8.99 o
  10  -4   5       38.10       37.88      9.61 o
  -8  -3   5        1.30        3.13      5.86 o
  -7  -3   5       82.38       75.02      4.76 o
  -6  -3   5      784.47      763.50      8.04 o
  -5  -3   5     1610.70     1538.79     13.39 o
  -4  -3   5      858.28      879.38      7.67 o
  -3  -3   5      869.98      858.39      5.23 o
  -2  -3   5     1532.49     1512.85      9.47 o
  -1  -3   5     1147.20     1118.70      8.47 o
   0  -3   5        9.51        7.36      1.12 o
   1  -3   5        1.48        2.93      1.15 o
   2  -3   5      232.72      228.60      2.19 o
   3  -3   5      194.25      205.04      3.18 o
   4  -3   5      500.64      513.86      3.38 o
   5  -3   5     1054.51     1025.97      8.01 o
   6  -3   5     1334.19     1289.47     10.20 o
   7  -3   5      394.90      410.14      6.37 o
   8  -3   5      115.05      111.54      4.68 o
   9  -3   5       18.79       21.16      8.82 o
  10  -3   5        0.45        5.12      8.93 o
  -9  -2   5      147.13      157.89      9.38 o
  -8  -2   5       29.94       27.14      4.67 o
  -7  -2   5      104.98      105.05      3.78 o
  -6  -2   5       11.14        9.04      2.93 o
  -5  -2   5        0.30        2.10      1.79 o
  -4  -2   5       13.30       10.40      2.11 o
  -3  -2   5       41.52       31.82      1.53 o
  -2  -2   5     3007.20     2975.58     15.99 o
  -1  -2   5      447.87      433.09      5.10 o
   0  -2   5      115.52       78.13      1.33 o
   1  -2   5     2855.46     2905.90      9.72 o
   2  -2   5     4755.64     5316.97     28.52 o
   3  -2   5       61.83       60.84      2.46 o
   4  -2   5       26.03       22.12      2.07 o
   5  -2   5       29.62       26.58      2.25 o
   6  -2   5       23.52       19.40      2.56 o
   7  -2   5      206.41      201.61      4.43 o
   8  -2   5       26.65       24.22      3.18 o
   9  -2   5      137.24      140.20      9.90 o
  10  -2   5      144.61      174.05     10.81 o
 -10  -1   5       10.13        7.85      7.79 o
  -9  -1   5       22.11       16.27      7.17 o
  -8  -1   5      265.47      269.65      4.73 o
  -7  -1   5      885.39      843.54      5.57 o
  -6  -1   5     1094.58     1106.52      6.56 o
  -5  -1   5      332.90      331.46      4.09 o
  -4  -1   5      685.56      667.95      7.56 o
  -3  -1   5      911.32      838.13     16.55 o
  -2  -1   5      375.28      352.54      2.06 o
  -1  -1   5      138.95      126.82      5.18 o
   0  -1   5       48.80       40.59      2.13 o
   1  -1   5      454.62      451.98      4.98 o
   2  -1   5     1834.20     1801.85     16.64 o
   3  -1   5     2633.24     2784.60      8.40 o
   4  -1   5     1536.33     1546.78      6.09 o
   5  -1   5     1050.35     1098.28     10.02 o
   6  -1   5      625.52      621.11      7.44 o
   7  -1   5      107.09      106.77      3.49 o
   8  -1   5       24.04       14.67      7.74 o
   9  -1   5        0.30       -4.66      8.36 o
 -11   0   5       76.69       66.03      8.76 o
 -10   0   5       49.86       48.91      7.96 o
  -9   0   5       15.02       14.37      3.93 o
  -8   0   5        7.50        7.52      2.92 o
  -7   0   5        1.16        2.54      2.59 o
  -6   0   5        1.12        2.25      1.35 o
  -5   0   5       91.08       83.43      1.44 o
  -4   0   5     1472.19     1459.51      9.56 o
  -3   0   5      473.45      462.51      6.32 o
  -2   0   5      317.70      245.64      9.64 o
  -1   0   5     3202.91     3296.17     52.04 o
   0   0   5     4656.97     5273.11     14.96 o
   1   0   5      464.69      495.77      2.83 o
   2   0   5      335.12      290.75      6.38 o
   3   0   5        0.26        1.27      1.64 o
   4   0   5      356.07      356.52      5.32 o
   5   0   5      321.34      319.59      5.52 o
   6   0   5       69.74       70.87      3.04 o
   7   0   5      300.00      328.34      5.44 o
   8   0   5      304.58      298.04     10.75 o
   9   0   5       72.70       75.93      9.04 o
 -11   1   5        2.27        4.10      7.62 o
 -10   1   5       72.40       69.22      8.02 o
  -9   1   5      444.22      420.89      6.88 o
  -8   1   5      522.87      504.48      6.65 o
  -7   1   5       70.77       68.21      2.31 o
  -6   1   5      598.38      580.52      7.46 o
  -5   1   5      439.76      425.05      3.51 o
  -4   1   5       18.61       21.18      1.45 o
  -3   1   5      105.53       91.10      1.75 o
  -2   1   5      782.49      863.94      7.06 o
  -1   1   5     1423.65     1423.44     13.51 o
   0   1   5     5019.47     5873.03     26.59 o
   1   1   5     3321.84     3721.07      9.86 o
   2   1   5     1649.90     1679.19     17.79 o
   3   1   5     2744.28     2834.42     11.58 o
   4   1   5     1254.24     1245.43      5.79 o
   5   1   5      274.08      281.13      3.66 o
   6   1   5        9.17        5.44      4.44 o
   7   1   5        0.59       -1.35      4.82 o
   8   1   5        0.60        2.50      7.56 o
   9   1   5        8.64       15.47      8.42 o
 -11   2   5        0.16       -4.27      7.34 o
 -10   2   5        0.37       -6.71      6.71 o
  -9   2   5       11.76        9.36      3.74 o
  -8   2   5       35.19       28.83      3.01 o
  -7   2   5       56.35       53.88      3.10 o
  -6   2   5      151.79      154.74      2.37 o
  -5   2   5      639.33      634.85      6.59 o
  -4   2   5      688.49      617.82      4.75 o
  -3   2   5     1286.03     1227.95      5.80 o
  -2   2   5     1652.49     1684.64     10.18 o
  -1   2   5     1771.19     1863.68      5.99 o
   0   2   5      160.84      142.58      4.35 o
   1   2   5        3.99        4.93      1.29 o
   2   2   5      526.38      545.96      4.51 o
   3   2   5      311.69      299.68      3.67 o
   4   2   5      583.95      596.22      5.37 o
   5   2   5      454.21      492.58      5.47 o
   6   2   5      375.23      392.24      7.22 o
   7   2   5      148.59      179.56      8.93 o
   8   2   5      140.14      149.19      9.50 o
 -11   3   5      165.35      159.14      9.04 o
 -10   3   5       95.20       92.26      7.68 o
  -9   3   5       30.05       33.66      3.44 o
  -8   3   5      359.71      358.52      4.32 o
  -7   3   5      123.44      125.35      2.90 o
  -6   3   5       92.42       92.30      2.40 o
  -5   3   5        7.84        6.11      1.99 o
  -4   3   5      206.99      204.37      2.91 o
  -3   3   5     1180.53     1192.08      3.53 o
  -2   3   5     3475.47     3882.33     15.36 o
  -1   3   5     2713.96     3053.99     28.67 o
   0   3   5     3275.96     3642.88     29.49 o
   1   3   5     3083.12     3245.51     13.58 o
   2   3   5     1279.37     1275.43      7.34 o
   3   3   5      568.90      553.23     10.29 o
   4   3   5       39.34       39.39      3.23 o
   5   3   5        6.99        9.29      3.45 o
   6   3   5       14.51        7.98      3.59 o
   7   3   5       16.35        7.45      7.28 o
   8   3   5      131.89      140.89      9.38 o
  -9   4   5       14.21       15.39      4.10 o
  -8   4   5       20.07       20.16      3.20 o
  -7   4   5      356.40      366.36      4.64 o
  -6   4   5      126.93      128.98      3.12 o
  -5   4   5      484.71      474.12      6.34 o
  -4   4   5     1295.79     1277.60     10.45 o
  -3   4   5      961.06      998.08      9.36 o
  -2   4   5       38.79       48.41      1.86 o
  -1   4   5        1.07        0.69      1.08 o
   0   4   5      188.36      193.28      2.05 o
   1   4   5      551.86      561.04      3.82 o
   2   4   5     1272.63     1259.25      6.61 o
   3   4   5      486.29      524.10      7.14 o
   4   4   5      614.87      663.89      7.92 o
   5   4   5      269.69      291.08      5.34 o
   6   4   5      206.02      221.69     12.60 o
   7   4   5       88.71      101.47      8.53 o
 -10   5   5       53.53       63.93      7.68 o
  -9   5   5       68.43       64.74      4.79 o
  -8   5   5       15.57       12.02      3.09 o
  -7   5   5        3.96        2.84      2.67 o
  -6   5   5       11.82       14.14      2.46 o
  -5   5   5      306.08      309.15      4.81 o
  -4   5   5     1329.66     1437.34      9.74 o
  -3   5   5     1937.68     2041.15     17.97 o
  -2   5   5     2813.45     2963.90     15.07 o
  -1   5   5     1814.35     1901.03      8.06 o
   0   5   5     1482.46     1555.96      6.64 o
   1   5   5      636.16      623.96      5.36 o
   2   5   5       68.03       64.98      3.18 o
   3   5   5       23.89       25.47      4.81 o
   4   5   5        5.27        4.46      4.38 o
   5   5   5       71.23       66.43      7.39 o
   6   5   5      298.66      303.61     10.47 o
   7   5   5      212.72      225.58     10.01 o
 -11   6   5       10.88        7.11      7.56 o
 -10   6   5       28.44       34.13      7.34 o
  -9   6   5       54.77       61.71      4.58 o
  -8   6   5        6.12        7.16      3.14 o
  -7   6   5      183.44      188.53      4.31 o
  -6   6   5      615.72      594.73     11.40 o
  -5   6   5      273.20      297.65      4.42 o
  -4   6   5        3.23        3.74      1.95 o
  -3   6   5        1.65        3.76      1.63 o
  -2   6   5      272.18      283.22      2.71 o
  -1   6   5      618.67      658.47      6.65 o
   0   6   5      712.39      695.38      5.30 o
   1   6   5      749.18      786.33      7.87 o
   2   6   5      962.18     1025.84      9.11 o
   3   6   5      323.87      346.37      5.28 o
   4   6   5      136.41      141.34      6.06 o
   5   6   5      202.49      220.63      9.84 o
   6   6   5      120.03      138.90      9.61 o
 -11   7   5       36.67       34.92      8.47 o
 -10   7   5        1.79        0.00      7.51 o
  -9   7   5        6.53       11.03      6.88 o
  -8   7   5       12.32        9.29      3.23 o
  -7   7   5      107.45      104.96      3.08 o
  -6   7   5      771.94      804.73      8.14 o
  -5   7   5      701.11      716.47      9.12 o
  -4   7   5      937.43      964.90      8.76 o
  -3   7   5     1199.01     1222.41      6.88 o
  -2   7   5     1619.67     1631.99      7.74 o
  -1   7   5      320.03      326.73      4.20 o
   0   7   5       17.20       19.75      2.33 o
   1   7   5        0.31       -0.03      2.30 o
   2   7   5       26.29       24.53      3.30 o
   3   7   5      149.22      146.38      7.11 o
   4   7   5      340.98      358.71      9.50 o
   5   7   5      324.12      332.05     11.72 o
 -11   8   5        9.26       17.06      7.85 o
 -10   8   5        6.08        7.05      7.68 o
  -9   8   5       16.65       25.03      7.11 o
  -8   8   5      117.78      115.63      4.21 o
  -7   8   5      124.08      128.81      3.69 o
  -6   8   5       41.66       46.03      2.68 o
  -5   8   5       76.79       77.55      2.74 o
  -4   8   5      244.92      245.57      5.69 o
  -3   8   5      326.26      347.64      5.41 o
  -2   8   5      348.15      356.46      3.93 o
  -1   8   5      867.33      895.50      5.78 o
   0   8   5      654.51      685.90      6.91 o
   1   8   5      374.35      379.03      6.72 o
   2   8   5      184.79      192.62     12.26 o
   3   8   5      251.26      275.34     10.64 o
   4   8   5       38.65       52.38      8.76 o
 -10   9   5        2.83        2.56      7.62 o
  -9   9   5      115.79      105.62      8.42 o
  -8   9   5      445.65      462.36     11.15 o
  -7   9   5      183.57      195.13      4.61 o
  -6   9   5      239.68      255.42      4.56 o
  -5   9   5      772.29      781.15      6.70 o
  -4   9   5      772.52      782.71      8.00 o
  -3   9   5      176.19      179.54      3.98 o
  -2   9   5       43.51       37.63      3.18 o
  -1   9   5        3.25        2.92      2.61 o
   0   9   5        4.37        5.18      3.18 o
   1   9   5       69.85       65.47      7.56 o
   2   9   5      212.90      226.89     10.12 o
   3   9   5      443.68      444.39     12.74 o
 -10  10   5       10.23        8.13      7.91 o
  -9  10   5       56.31       68.31      8.08 o
  -8  10   5       25.38       25.25      7.11 o
  -7  10   5       58.70       61.31      7.11 o
  -6  10   5       81.73       77.30      4.72 o
  -5  10   5      210.27      214.85      4.50 o
  -4  10   5      338.89      342.94      5.15 o
  -3  10   5      421.73      433.40      7.00 o
  -2  10   5      200.88      209.75      5.55 o
  -1  10   5      450.29      431.02     10.35 o
   0  10   5      291.17      291.44      9.95 o
   1  10   5      137.88      123.54      9.04 o
   2  10   5        8.40       27.30      8.36 o
  -9  11   5       93.40      112.33      8.82 o
  -8  11   5      106.62      100.39      8.13 o
  -7  11   5      274.83      270.23      9.50 o
   0  11   5      175.83      179.34      9.21 o
   1  11   5      384.72      390.01     11.89 o
   2 -12   6       92.46       93.34      9.16 o
   3 -12   6       40.57       42.15      5.61 o
   4 -12   6       82.83       74.99      6.11 o
   5 -12   6        2.90       -1.36      6.43 o
   6 -12   6        6.22        9.15      5.91 o
  -2 -11   6        8.63       15.19      6.71 o
   2 -11   6       37.93       36.17      8.47 o
   3 -11   6      131.70      139.73      6.11 o
   4 -11   6      119.70      130.23      6.26 o
   5 -11   6       32.75       44.96      5.91 o
   6 -11   6       17.32       18.91      5.76 o
   7 -11   6       29.15       29.18      5.98 o
  -4 -10   6       23.81       23.60      7.68 o
  -3 -10   6      192.70      183.26      9.21 o
  -2 -10   6       43.93       34.87      7.05 o
   1 -10   6      142.79      134.61      4.92 o
   2 -10   6       25.18       27.46      3.45 o
   3 -10   6        0.25       -1.47      4.69 o
   4 -10   6        4.64        5.34      4.93 o
   5 -10   6       19.84        9.84      5.23 o
   6 -10   6       54.33       58.32      5.84 o
   7 -10   6      119.44      133.50     11.86 o
   8 -10   6      157.86      156.98      7.10 o
  -5  -9   6       42.37       51.13      8.30 o
  -4  -9   6        4.74        8.93      7.39 o
  -3  -9   6       10.36       18.49      7.28 o
  -2  -9   6       17.64       20.02      6.43 o
  -1  -9   6      160.52      149.06      5.15 o
   0  -9   6       28.63       31.46      3.86 o
   1  -9   6       64.84       64.03      4.14 o
   2  -9   6      423.23      430.78      7.47 o
   3  -9   6       84.67       85.94      3.56 o
   4  -9   6       30.52       28.24      4.73 o
   5  -9   6       75.27       69.35      5.34 o
   6  -9   6        1.63        2.79      5.12 o
   7  -9   6        0.23        2.68      5.43 o
   8  -9   6        3.78        5.09      5.50 o
   9  -9   6       77.95       66.32      9.56 o
  -6  -8   6       47.12       42.32      8.13 o
  -5  -8   6      288.03      278.42     10.47 o
  -4  -8   6        5.45        1.14      7.00 o
  -3  -8   6       91.74       85.64      3.89 o
  -2  -8   6      392.79      390.99      8.50 o
  -1  -8   6      175.66      166.48      4.89 o
   0  -8   6        3.62        5.40      3.19 o
   1  -8   6        0.38        2.26      3.21 o
   2  -8   6       50.90       49.28      3.08 o
   3  -8   6        8.01        9.07      3.98 o
   4  -8   6       34.97       40.23      4.47 o
   5  -8   6      163.49      172.95      5.06 o
   6  -8   6      492.66      509.56      6.34 o
   7  -8   6      347.89      350.55      7.44 o
   8  -8   6       49.08       47.41      5.71 o
   9  -8   6       38.40       43.06      9.10 o
  -7  -7   6       31.54       33.10      8.36 o
  -6  -7   6        0.09       -3.87      7.28 o
  -5  -7   6       13.09       16.16      4.06 o
  -4  -7   6       86.20       82.44      3.87 o
  -3  -7   6      192.16      171.62      4.16 o
  -2  -7   6      142.71      148.73      3.12 o
  -1  -7   6       48.12       52.77      2.37 o
   0  -7   6      477.96      471.94      6.47 o
   1  -7   6       82.09       78.52      2.64 o
   2  -7   6      241.08      228.66      6.66 o
   3  -7   6      199.80      203.00      3.08 o
   4  -7   6       13.58       11.87      2.28 o
   5  -7   6       26.00       24.38      3.42 o
   6  -7   6        4.12        3.57      3.54 o
   7  -7   6      219.15      225.65      5.21 o
   8  -7   6      176.49      193.04     10.12 o
   9  -7   6      209.56      226.54     11.26 o
  -8  -6   6       54.21       48.23      8.02 o
  -7  -6   6      191.73      206.64      9.84 o
  -6  -6   6       17.84       10.07      7.00 o
  -5  -6   6       44.29       33.30      3.49 o
  -4  -6   6      289.03      283.42      4.87 o
  -3  -6   6       64.48       58.10      2.60 o
  -2  -6   6       91.43       86.72      2.50 o
  -1  -6   6        0.94        0.14      1.75 o
   0  -6   6      411.40      392.50      9.65 o
   1  -6   6       12.15       11.41      1.94 o
   2  -6   6        7.74       11.54      1.51 o
   3  -6   6      422.60      416.29      6.95 o
   4  -6   6      915.77      968.55      6.45 o
   5  -6   6      845.10      865.25     10.61 o
   6  -6   6      207.27      209.83      4.02 o
   7  -6   6      121.14      122.47      5.79 o
   8  -6   6      111.53      104.54      8.87 o
   9  -6   6       17.98       20.02      8.93 o
  -8  -5   6        2.08       -3.58      7.39 o
  -7  -5   6       36.28       27.70      7.28 o
  -6  -5   6       20.50       25.21      4.71 o
  -5  -5   6      223.63      199.44      4.34 o
  -4  -5   6      570.88      567.68      8.98 o
  -3  -5   6       20.69       29.53      2.68 o
  -2  -5   6      139.77      155.19      2.31 o
  -1  -5   6      168.98      149.94      4.67 o
   0  -5   6      522.94      490.83      8.65 o
   1  -5   6      237.81      237.09      2.44 o
   2  -5   6       15.88       11.32      1.43 o
   3  -5   6       60.31       59.95      2.02 o
   4  -5   6       12.85       13.61      1.87 o
   5  -5   6      662.58      681.97      4.39 o
   6  -5   6      242.71      250.79      3.48 o
   7  -5   6      313.32      307.14      5.33 o
   8  -5   6      708.97      702.78     13.71 o
   9  -5   6      229.34      204.99     11.09 o
  -9  -4   6       99.99       90.38      7.68 o
  -8  -4   6       98.80       99.65      7.79 o
  -7  -4   6        5.48        0.31      4.50 o
  -6  -4   6       97.58       97.76      3.62 o
  -5  -4   6       28.01       18.86      2.91 o
  -4  -4   6      155.93      144.22      3.67 o
  -3  -4   6       40.34       35.25      2.09 o
  -2  -4   6      526.35      508.06      6.21 o
  -1  -4   6       68.01       55.38      1.36 o
   0  -4   6        8.48       19.31      1.49 o
   1  -4   6     1151.08     1108.89      6.08 o
   2  -4   6      524.71      539.13      2.74 o
   3  -4   6     1612.37     1710.81     14.96 o
   4  -4   6     1223.96     1232.65      5.74 o
   5  -4   6      313.52      311.87      4.34 o
   6  -4   6       51.56       47.44      3.01 o
   7  -4   6        5.09        3.49      2.76 o
   8  -4   6      103.60       83.71      4.90 o
   9  -4   6        1.76       -1.31      8.65 o
  -8  -3   6        1.64        1.65      6.26 o
  -7  -3   6      309.72      302.78      6.35 o
  -6  -3   6      528.21      503.54      6.27 o
  -5  -3   6        6.47       13.55      2.56 o
  -4  -3   6       81.59       90.94      2.35 o
  -3  -3   6      466.02      437.67      3.93 o
  -2  -3   6        9.80        6.69      1.27 o
  -1  -3   6      284.06      252.28      2.03 o
   0  -3   6      116.89      126.95      1.55 o
   1  -3   6      180.66      169.39      1.68 o
   2  -3   6      460.52      470.10      2.42 o
   3  -3   6     1301.81     1403.79      8.11 o
   4  -3   6      585.17      629.79      4.21 o
   5  -3   6      530.96      518.85      8.83 o
   6  -3   6     1489.09     1512.31     11.73 o
   7  -3   6      479.71      471.56      7.76 o
   8  -3   6       71.93       64.84      8.53 o
   9  -3   6       89.40       88.05      9.73 o
  -8  -2   6       70.37       68.70      4.61 o
  -7  -2   6       29.91       30.87      4.07 o
  -6  -2   6        0.04        0.17      2.45 o
  -5  -2   6       40.99       43.68      2.61 o
  -4  -2   6      140.91      124.89      2.37 o
  -3  -2   6      197.85      170.23      2.09 o
  -2  -2   6      217.05      143.71      3.97 o
  -1  -2   6      933.09      837.28      4.59 o
   0  -2   6       21.92        9.45      1.42 o
   1  -2   6     2869.48     3108.09     55.78 o
   2  -2   6     3309.02     3571.55     13.84 o
   3  -2   6      445.40      442.41      3.39 o
   4  -2   6      135.49      145.59      2.74 o
   5  -2   6        3.45        5.02      2.21 o
   6  -2   6      374.22      370.47      6.56 o
   7  -2   6       27.47       23.66      2.93 o
   8  -2   6       65.83       67.86      8.65 o
   9  -2   6      193.34      205.21     10.86 o
 -10  -1   6       11.88       21.78      7.68 o
  -9  -1   6      233.51      236.16      9.38 o
  -8  -1   6      212.96      209.47      6.30 o
  -7  -1   6        8.64        8.40      2.36 o
  -6  -1   6       91.19      102.08      2.28 o
  -5  -1   6      475.16      456.97      4.56 o
  -4  -1   6       80.16       92.32      1.86 o
  -3  -1   6      257.36      227.34      3.88 o
  -2  -1   6      129.66      136.85      2.57 o
  -1  -1   6      374.98      392.78      8.50 o
   0  -1   6      929.71      991.39      9.24 o
   1  -1   6     1976.70     2171.20     11.90 o
   2  -1   6     2785.14     2982.71     19.45 o
   3  -1   6      741.36      706.90      4.05 o
   4  -1   6     1839.87     1889.54     10.63 o
   5  -1   6      969.88      977.98     15.02 o
   6  -1   6      369.21      372.53      4.44 o
   7  -1   6      159.78      154.37      4.90 o
   8  -1   6       27.42       23.38      8.08 o
   9  -1   6        5.38       12.29      8.36 o
 -11   0   6        1.13        3.81      7.45 o
 -10   0   6       45.12       37.99      7.74 o
  -9   0   6       13.54       14.21      3.87 o
  -8   0   6       52.13       54.05      3.20 o
  -7   0   6        2.12        2.74      2.13 o
  -6   0   6      114.71      108.54      2.39 o
  -5   0   6      298.70      280.05      2.27 o
  -4   0   6      203.19      151.72      1.99 o
  -3   0   6      397.22      337.86      3.92 o
  -2   0   6      501.12      369.76      6.65 o
  -1   0   6     1523.62     1476.58      6.05 o
   0   0   6     3636.86     4282.23     46.95 o
   1   0   6      626.57      626.83      5.52 o
   2   0   6      544.36      552.06      8.41 o
   3   0   6        0.16        1.42      1.54 o
   4   0   6      648.66      625.28      3.85 o
   5   0   6      118.66      114.72      3.02 o
   6   0   6       70.98       72.45      3.09 o
   7   0   6      452.92      497.97     23.92 o
   8   0   6       67.40       71.10      8.53 o
   9   0   6       87.39      104.14      9.50 o
 -11   1   6      100.24      104.14      8.59 o
 -10   1   6      151.74      161.42      8.70 o
  -9   1   6        8.56       12.50      3.70 o
  -8   1   6        3.57        3.07      2.63 o
  -7   1   6      236.49      230.60      2.90 o
  -6   1   6        8.24        7.22      1.31 o
  -5   1   6       46.71       41.10      1.42 o
  -4   1   6        8.92        7.55      1.33 o
  -3   1   6      236.42      224.37      2.68 o
  -2   1   6      185.92      197.39      1.84 o
  -1   1   6     3469.13     3840.27     46.81 o
   0   1   6     5832.26     6961.67     41.44 o
   1   1   6      625.09      642.31      8.90 o
   2   1   6     2069.67     2091.12     19.07 o
   3   1   6     1985.88     2013.15     13.73 o
   4   1   6      407.08      386.49      7.56 o
   5   1   6      260.35      261.91      5.99 o
   6   1   6      185.89      189.29      5.92 o
   7   1   6        6.86       11.26      7.17 o
   8   1   6       20.30       17.97      7.85 o
 -10   2   6       20.51       20.36      6.77 o
  -9   2   6        1.24        2.50      3.45 o
  -8   2   6      163.27      174.33      3.85 o
  -7   2   6      181.31      175.59      3.57 o
  -6   2   6       82.05       76.92      2.76 o
  -5   2   6      259.99      237.33      3.01 o
  -4   2   6      800.83      724.68      5.69 o
  -3   2   6      452.67      429.44      3.31 o
  -2   2   6     3386.54     3897.07     20.99 o
  -1   2   6      523.07      527.40      6.94 o
   0   2   6      116.55      108.63      2.95 o
   1   2   6        5.54        3.91      1.39 o
   2   2   6      234.72      221.18      3.46 o
   3   2   6      408.67      406.68      7.36 o
   4   2   6      245.70      239.34      6.46 o
   5   2   6      696.01      704.28      7.71 o
   6   2   6       30.59       30.51      5.03 o
   7   2   6      152.51      157.84      8.87 o
   8   2   6      445.48      493.93     12.46 o
  -9   3   6       97.84       96.84      3.82 o
  -8   3   6       44.18       46.73      3.28 o
  -7   3   6       13.94       14.21      2.68 o
  -6   3   6        2.83        4.50      2.32 o
  -5   3   6       66.78       60.05      2.35 o
  -4   3   6      372.64      380.63      3.37 o
  -3   3   6     2267.77     2358.11      6.16 o
  -2   3   6     2772.89     3047.72     20.72 o
  -1   3   6     1246.63     1303.42      4.70 o
   0   3   6     2574.89     2723.80     15.59 o
   1   3   6     2309.71     2370.72     15.08 o
   2   3   6       94.42       80.52      2.34 o
   3   3   6      543.87      544.05     10.51 o
   4   3   6      348.11      374.02      5.08 o
   5   3   6        8.13        6.00      3.50 o
   6   3   6       46.93       47.90      5.63 o
   7   3   6       79.87       76.56      8.08 o
   8   3   6      206.19      211.76     10.07 o
 -10   4   6       48.18       70.19      7.62 o
  -9   4   6      119.17      120.98      5.31 o
  -8   4   6      140.05      137.73      4.77 o
  -7   4   6       99.08       98.24      3.93 o
  -6   4   6       88.49       80.04      2.77 o
  -5   4   6      254.24      258.45      4.05 o
  -4   4   6     2855.33     3113.38     46.64 o
  -3   4   6      166.07      169.63      2.65 o
  -2   4   6      183.30      188.84      2.63 o
  -1   4   6       67.89       70.86      1.50 o
   0   4   6       28.92       21.79      1.43 o
   1   4   6      809.57      801.46      4.58 o
   2   4   6      394.02      383.81      5.55 o
   3   4   6      623.14      631.74      7.32 o
   4   4   6      130.42      134.14      5.27 o
   5   4   6      147.01      150.93      4.75 o
   6   4   6      427.72      453.50      7.94 o
 -10   5   6        6.09        3.58      6.94 o
  -9   5   6       17.20       11.36      3.48 o
  -8   5   6       67.95       63.00      4.62 o
  -7   5   6       67.12       64.57      3.20 o
  -6   5   6      465.07      468.23      6.74 o
  -5   5   6      864.31      870.68      7.17 o
  -4   5   6     1054.09     1096.93      7.46 o
  -3   5   6     1349.99     1389.08      7.39 o
  -2   5   6     1361.77     1386.14     10.09 o
  -1   5   6     1594.80     1723.17     13.85 o
   0   5   6      163.84      163.77      2.41 o
   1   5   6      515.59      497.37      5.34 o
   2   5   6      125.82      133.71      3.67 o
   3   5   6        0.45        1.62      4.00 o
   4   5   6        6.85        3.91      4.44 o
   5   5   6       86.42       86.80      8.25 o
   6   5   6      596.84      628.04     13.42 o
 -11   6   6       97.43       87.14      8.59 o
 -10   6   6      156.27      152.09      9.04 o
  -9   6   6       20.41       24.27      3.65 o
  -8   6   6        4.43        1.37      3.08 o
  -7   6   6      201.75      207.36      4.15 o
  -6   6   6     1006.12     1049.12     13.12 o
  -5   6   6       65.75       69.43      2.80 o
  -4   6   6      141.28      148.47      2.92 o
  -3   6   6       68.59       71.72      2.02 o
  -2   6   6      114.64      112.40      2.17 o
  -1   6   6      540.91      545.85      6.90 o
   0   6   6      182.52      171.39      4.17 o
   1   6   6      523.53      524.59      4.49 o
   2   6   6      502.34      504.82      6.08 o
   3   6   6       38.12       40.94      3.70 o
   4   6   6      352.37      372.47      7.64 o
   5   6   6      231.67      261.72      9.95 o
   6   6   6       14.22       14.77      5.73 o
 -11   7   6        3.45        1.37      8.02 o
 -10   7   6       34.09       25.20      7.56 o
  -9   7   6       12.57       15.87      6.77 o
  -8   7   6      199.73      195.46      4.56 o
  -7   7   6      403.84      405.72      5.33 o
  -6   7   6      834.61      862.79     13.49 o
  -5   7   6      581.05      601.04      4.70 o
  -4   7   6      230.43      230.74      3.79 o
  -3   7   6      954.53      985.97      5.77 o
  -2   7   6      431.80      430.15      3.99 o
  -1   7   6      141.92      139.26      3.00 o
   0   7   6       26.49       29.55      2.48 o
   1   7   6        0.99        1.10      2.36 o
   2   7   6        0.46        2.03      3.34 o
   3   7   6       95.10       93.76      5.66 o
   4   7   6      663.85      707.96      9.86 o
   5   7   6      229.26      231.05      7.38 o
 -11   8   6       12.66       14.05      8.25 o
 -10   8   6        2.19        8.59      7.68 o
  -9   8   6       45.14       46.18      7.79 o
  -8   8   6      208.61      206.27      4.76 o
  -7   8   6       89.14       94.80      3.24 o
  -6   8   6       40.61       38.98      2.74 o
  -5   8   6        2.02        0.62      2.39 o
  -4   8   6      126.93      129.95      3.53 o
  -3   8   6      236.62      237.79      5.43 o
  -2   8   6      131.25      134.82      3.07 o
  -1   8   6      302.21      308.53      5.21 o
   0   8   6      430.13      432.39      4.65 o
   1   8   6       17.65       18.02      3.35 o
   2   8   6      392.14      404.08      7.51 o
   3   8   6      165.98      173.36      6.63 o
   4   8   6        0.35        2.33      8.36 o
 -10   9   6       42.96       34.52      8.25 o
  -9   9   6      218.49      220.97      9.78 o
  -8   9   6      543.14      539.48     11.77 o
  -7   9   6      178.38      186.26      4.77 o
  -6   9   6       58.94       58.79      3.44 o
  -5   9   6      342.19      350.34      5.09 o
  -4   9   6      289.51      284.69      4.64 o
  -3   9   6       37.54       32.64      3.19 o
  -2   9   6       59.57       59.02      2.89 o
  -1   9   6       15.38       12.93      2.75 o
   0   9   6        8.86        9.07      2.76 o
   1   9   6       34.28       32.88      7.45 o
   2   9   6      400.02      388.93     11.83 o
   3   9   6      496.44      512.75     13.71 o
 -10  10   6       57.56       52.10      8.25 o
  -9  10   6       42.26       36.63      7.96 o
  -8  10   6       27.77       19.57      7.05 o
  -7  10   6        0.35        3.81      6.48 o
  -6  10   6        9.48       10.12      6.09 o
  -5  10   6      226.55      219.36      4.63 o
  -4  10   6      154.98      169.40      4.78 o
  -3  10   6       66.54       66.05      8.53 o
  -1  10   6       57.61       58.13      7.05 o
   0  10   6      267.63      261.35     10.01 o
   1  10   6       92.37       99.31      8.65 o
   2  10   6        9.56       13.08      8.08 o
  -9  11   6      118.93      122.63      9.04 o
  -8  11   6       39.38       34.98      7.56 o
  -7  11   6       40.53       42.77      7.11 o
  -6  11   6       90.77       79.86      7.51 o
  -5  11   6       47.62       49.09      6.48 o
   0  11   6      305.45      331.20     11.03 o
   1 -12   7      214.45      255.44     10.86 o
   2 -12   7       28.04       29.72      5.44 o
   3 -12   7       22.82       22.50      5.55 o
   4 -12   7        6.90        7.32      5.64 o
   5 -12   7       28.87       24.19      5.95 o
   6 -12   7        9.72       11.50      5.99 o
   1 -11   7       54.89       60.46      7.00 o
   2 -11   7       38.97       42.81      5.40 o
   3 -11   7        9.32       12.06      5.31 o
   4 -11   7       77.83       87.79      6.13 o
   5 -11   7       67.70       76.45      6.25 o
   6 -11   7        2.64        3.67      5.74 o
   7 -11   7        9.97        8.41      5.92 o
  -4 -10   7       89.67       80.99      8.70 o
  -3 -10   7       84.22       76.96      8.08 o
  -2 -10   7      156.20      132.58      8.19 o
   1 -10   7        6.17        4.92      4.00 o
   2 -10   7       92.34       86.20      3.99 o
   3 -10   7      129.02      116.72      5.75 o
   4 -10   7        7.44        4.71      5.09 o
   5 -10   7       10.51       14.18      5.40 o
   6 -10   7       54.99       62.25      6.14 o
   7 -10   7      138.94      137.89      6.85 o
   8 -10   7       47.54       35.52      6.16 o
  -5  -9   7       22.56       17.01      7.79 o
  -4  -9   7        2.51        6.71      7.62 o
  -3  -9   7      146.44      142.71      8.59 o
  -2  -9   7      200.19      205.44      8.65 o
  -1  -9   7      236.64      242.17      9.44 o
   0  -9   7       20.36       22.56      3.77 o
   1  -9   7       40.88       49.94      3.92 o
   2  -9   7      180.93      190.82      4.37 o
   3  -9   7      182.52      177.26      6.00 o
   4  -9   7        1.31        1.09      4.70 o
   5  -9   7        0.49        3.92      5.02 o
   6  -9   7        6.29        3.36      5.17 o
   7  -9   7       12.65        6.49      5.61 o
   8  -9   7       13.39       12.87      5.82 o
  -6  -8   7      187.37      179.51      9.90 o
  -5  -8   7      141.71      112.11      8.76 o
  -4  -8   7       34.56       23.43      7.22 o
  -3  -8   7      306.17      313.06      6.65 o
  -2  -8   7      545.68      535.49      9.98 o
  -1  -8   7        1.57        2.93      2.72 o
   0  -8   7      216.99      205.15      4.95 o
   1  -8   7      128.07      122.69      5.15 o
   2  -8   7      118.12      117.24      3.59 o
   3  -8   7      104.44      105.93      4.89 o
   4  -8   7       79.72       88.41      6.97 o
   5  -8   7      198.39      201.57      5.40 o
   6  -8   7      258.04      268.41      5.40 o
   7  -8   7      159.17      163.76      7.08 o
   8  -8   7       79.00       77.81      9.56 o
   9  -8   7       14.15       11.20      9.21 o
  -7  -7   7       19.84       21.16      8.02 o
  -6  -7   7        5.78        7.51      7.34 o
  -5  -7   7      214.48      206.12      9.04 o
  -4  -7   7      312.78      322.71      8.95 o
  -3  -7   7      325.89      325.47      7.20 o
  -2  -7   7      127.83      147.04      7.28 o
  -1  -7   7      195.49      213.02      3.85 o
   0  -7   7      113.29      121.71      4.63 o
   1  -7   7      241.57      237.60      7.74 o
   2  -7   7      125.80      121.18      3.18 o
   3  -7   7       43.74       39.16      2.65 o
   4  -7   7      131.11      131.89      3.88 o
   5  -7   7       82.33       84.56      3.78 o
   6  -7   7       26.89       24.50      3.79 o
   7  -7   7        8.64        2.57      4.81 o
   8  -7   7       84.28      100.62      9.44 o
   9  -7   7       36.73       47.21      9.56 o
  -8  -6   7      154.52      159.26      9.56 o
  -7  -6   7      124.65      125.98      8.93 o
  -6  -6   7       19.77       24.12      7.34 o
  -5  -6   7      399.18      375.97      7.45 o
  -4  -6   7      387.78      356.99      5.52 o
  -3  -6   7        0.55        2.78      2.93 o
  -2  -6   7      149.52      138.98      3.29 o
  -1  -6   7       75.50       73.19      2.78 o
   0  -6   7      682.18      671.85     12.95 o
   1  -6   7      267.11      283.22      4.68 o
   2  -6   7      163.68      165.38      2.52 o
   3  -6   7      426.26      439.14      6.21 o
   4  -6   7      681.15      708.07      5.21 o
   5  -6   7      227.32      227.93      3.80 o
   6  -6   7      288.82      289.90      5.07 o
   7  -6   7       51.17       42.72      7.74 o
   8  -6   7        6.00       -1.59      8.08 o
   9  -6   7        1.90        9.04      8.93 o
  -8  -5   7        1.20        2.56      7.34 o
  -7  -5   7      182.98      178.60      8.99 o
  -6  -5   7      209.86      215.42      4.72 o
  -5  -5   7      314.10      317.13      5.00 o
  -4  -5   7      568.90      588.84      5.83 o
  -3  -5   7      242.79      256.50      3.39 o
  -2  -5   7       82.26       98.04      2.87 o
  -1  -5   7      336.86      321.61      4.56 o
   0  -5   7      389.78      364.09      3.76 o
   1  -5   7       68.99       63.24      2.40 o
   2  -5   7      122.80      128.95      2.32 o
   3  -5   7      252.76      261.14      5.05 o
   4  -5   7      210.20      209.64      3.52 o
   5  -5   7       89.80       90.54      3.07 o
   6  -5   7       82.14       81.70      4.50 o
   7  -5   7      105.23      115.55      5.83 o
   8  -5   7       33.78       34.35      8.36 o
   9  -5   7        5.88        6.03      8.70 o
  -9  -4   7       90.45       98.11      8.13 o
  -8  -4   7       36.30       34.24      7.22 o
  -7  -4   7      235.37      234.93      6.27 o
  -6  -4   7      244.43      231.78      4.48 o
  -5  -4   7       17.45       20.08      3.23 o
  -4  -4   7      124.99      105.23      4.05 o
  -3  -4   7      104.09       99.51      3.62 o
  -2  -4   7      746.22      743.77      6.15 o
  -1  -4   7      435.44      429.48      6.12 o
   0  -4   7      950.69      879.23      6.49 o
   1  -4   7      997.64     1036.85      6.07 o
   2  -4   7      764.55      774.50      7.20 o
   3  -4   7      378.09      374.74     11.72 o
   4  -4   7      910.80      908.65      9.48 o
   5  -4   7      120.11      123.62      3.85 o
   6  -4   7       28.24       23.70      3.44 o
   7  -4   7       13.49       12.11      3.74 o
   8  -4   7       44.27       38.73      8.30 o
   9  -4   7        2.46        5.40      8.70 o
  -8  -3   7      194.12      203.05      8.25 o
  -7  -3   7      290.79      306.69      6.42 o
  -6  -3   7      502.65      533.15      5.56 o
  -5  -3   7      150.96      162.19      3.61 o
  -4  -3   7      363.03      388.95      5.66 o
  -3  -3   7      315.45      324.41      3.23 o
  -2  -3   7      249.31      228.61      2.48 o
  -1  -3   7       97.12       99.04      2.04 o
   0  -3   7        7.92        6.42      1.67 o
   1  -3   7     1020.02     1028.14      9.42 o
   2  -3   7      713.53      698.53      2.98 o
   3  -3   7      226.32      235.72      3.27 o
   4  -3   7      226.11      217.60      3.60 o
   5  -3   7      430.42      413.87      6.61 o
   6  -3   7       18.09       22.18      3.50 o
   7  -3   7        4.18        9.03      3.80 o
   8  -3   7       68.03       59.21      8.59 o
   9  -3   7       89.87       76.39      9.67 o
  -8  -2   7      315.40      310.66      6.40 o
  -7  -2   7       13.33       10.44      3.89 o
  -6  -2   7      199.96      186.64      3.69 o
  -5  -2   7      105.16      111.42      3.05 o
  -4  -2   7      157.83      155.21      2.43 o
  -3  -2   7     1002.20      949.26      5.80 o
  -2  -2   7     1795.12     1712.65      6.20 o
  -1  -2   7     1582.93     1611.28     12.80 o
   0  -2   7     1043.31     1040.05      5.66 o
   1  -2   7     1015.83      998.74      9.28 o
   2  -2   7      878.10      835.89      3.58 o
   3  -2   7      207.89      213.35      2.41 o
   4  -2   7        0.45       -1.60      1.95 o
   5  -2   7       16.18       14.41      2.36 o
   6  -2   7        1.75        3.59      2.60 o
   7  -2   7        1.81        2.40      3.78 o
   8  -2   7        8.04        8.99      8.30 o
   9  -2   7        8.65       14.05      8.59 o
  -9  -1   7      188.50      207.38      9.04 o
  -8  -1   7      196.38      201.31      4.24 o
  -7  -1   7      143.72      150.77      3.16 o
  -6  -1   7      376.23      378.82      5.37 o
  -5  -1   7      175.69      188.29      2.68 o
  -4  -1   7      236.43      224.05      2.99 o
  -3  -1   7      304.52      299.68      4.42 o
  -2  -1   7        6.79        3.98      1.61 o
  -1  -1   7     1886.00     2066.55     44.90 o
   0  -1   7      438.70      431.68      5.96 o
   1  -1   7      542.96      502.64      7.61 o
   2  -1   7     1484.46     1436.47     14.60 o
   3  -1   7      969.40      924.96      6.07 o
   4  -1   7        7.98        6.90      2.06 o
   5  -1   7        4.47        4.12      2.37 o
   6  -1   7      151.96      153.38      3.55 o
   7  -1   7      143.03      129.85      4.24 o
   8  -1   7        9.84        4.66      7.96 o
   9  -1   7        4.15        8.25      8.25 o
 -11   0   7       22.30       20.31      7.51 o
 -10   0   7      260.91      261.81      9.61 o
  -9   0   7        0.27        0.67      3.50 o
  -8   0   7       94.03       85.25      4.04 o
  -7   0   7       40.23       38.99      2.09 o
  -6   0   7      139.25      140.07      2.00 o
  -5   0   7     1129.88     1095.53      9.96 o
  -4   0   7      484.34      441.77      4.33 o
  -3   0   7     1619.30     1582.29     15.37 o
  -2   0   7     2848.88     2856.87     21.19 o
  -1   0   7     1503.03     1577.35     14.57 o
   0   0   7       76.17       70.08      2.17 o
   1   0   7      688.57      692.02      7.54 o
   2   0   7       29.89       29.06      3.98 o
   3   0   7       53.80       49.87      1.87 o
   4   0   7       71.55       68.06      2.14 o
   5   0   7        5.59        1.13      2.47 o
   6   0   7       85.37       87.14      4.09 o
   7   0   7       37.61       37.48      7.62 o
   8   0   7       19.15       21.16      8.02 o
  -9   1   7      110.06      113.01      4.51 o
  -8   1   7       66.67       66.91      2.74 o
  -7   1   7      127.00      134.67      2.26 o
  -6   1   7      408.39      394.72      4.48 o
  -5   1   7      260.37      265.04      3.49 o
  -4   1   7      382.39      375.23      4.65 o
  -3   1   7     1091.67     1174.46      4.16 o
  -2   1   7      153.63      135.34      1.63 o
  -1   1   7      767.91      684.95      5.97 o
   0   1   7     3348.07     3504.29     30.06 o
   1   1   7     1123.39     1117.57      6.55 o
   2   1   7       36.53       48.82      2.53 o
   3   1   7        3.57        4.89      2.12 o
   4   1   7       79.27       87.76      2.89 o
   5   1   7      130.04      136.96      5.18 o
   6   1   7       10.70       13.19      6.57 o
   7   1   7       25.24       37.20      7.39 o
   8   1   7       11.29       14.22      7.62 o
  -9   2   7       15.80       17.90      3.07 o
  -8   2   7      175.54      180.84      4.08 o
  -7   2   7      566.66      545.95      8.41 o
  -6   2   7      105.35      108.23      4.13 o
  -5   2   7     1012.15      969.76      5.11 o
  -4   2   7     2223.87     2194.92     11.59 o
  -3   2   7     1072.97     1109.19      9.35 o
  -2   2   7      148.99      129.15      4.17 o
  -1   2   7      512.54      482.17      6.23 o
   0   2   7        6.40        6.08      1.39 o
   1   2   7       89.44       78.08      2.49 o
   2   2   7        6.04        6.76      2.38 o
   3   2   7        2.36        2.79      2.08 o
   4   2   7      386.31      394.00      4.94 o
   5   2   7      113.40      101.48      3.90 o
   6   2   7        9.13       11.15      6.54 o
   7   2   7       32.28       43.23      7.45 o
   8   2   7      184.45      200.38      9.95 o
 -10   3   7        1.98        1.42      6.77 o
  -9   3   7      111.62      113.43      4.96 o
  -8   3   7      214.82      205.99     10.12 o
  -7   3   7      136.70      143.73      3.53 o
  -6   3   7      150.97      144.49      3.12 o
  -5   3   7      460.48      464.81      6.49 o
  -4   3   7      580.26      570.21      3.78 o
  -3   3   7      391.32      356.95      5.54 o
  -2   3   7     1557.91     1542.41      4.65 o
  -1   3   7     1416.44     1430.37      6.58 o
   0   3   7      580.48      624.42      3.25 o
   1   3   7       32.13       35.32      1.84 o
   2   3   7       16.69       18.57      2.39 o
   3   3   7      113.85      127.30      4.56 o
   4   3   7       45.51       35.84      4.23 o
   5   3   7       91.72       89.64      7.45 o
 -10   4   7       66.82       73.32      7.79 o
  -9   4   7      229.89      238.01      5.17 o
  -8   4   7      144.94      155.99      4.08 o
  -7   4   7      273.16      268.41      6.97 o
  -6   4   7      718.77      734.43     14.50 o
  -5   4   7      727.23      738.43      5.35 o
  -4   4   7      427.05      402.81      3.78 o
  -3   4   7       42.12       38.93      2.03 o
  -2   4   7       98.90       98.19      2.34 o
  -1   4   7      108.92      112.29      1.89 o
   0   4   7        9.39        8.95      1.46 o
   1   4   7       21.11       32.88      2.96 o
   2   4   7      286.39      275.41     11.66 o
   3   4   7      356.20      353.89      6.25 o
   4   4   7       57.50       52.17      4.70 o
   5   4   7       33.59       31.06      7.34 o
   6   4   7       73.90       68.77      7.62 o
 -11   5   7       29.31       31.11      7.74 o
 -10   5   7       47.06       39.47      7.74 o
  -9   5   7      103.92       97.06      4.11 o
  -8   5   7        2.71        1.96      3.04 o
  -7   5   7      278.81      282.44      4.42 o
  -6   5   7      467.43      449.81     10.04 o
  -5   5   7      130.07      129.84      4.83 o
  -4   5   7      773.31      792.32     15.84 o
  -3   5   7     1073.40     1081.02      9.25 o
  -2   5   7      373.49      380.06      3.08 o
  -1   5   7        3.43        3.68      1.66 o
   0   5   7       61.69       63.31      2.32 o
   1   5   7       34.36       35.82      2.52 o
   2   5   7        4.24        5.01      3.06 o
   3   5   7       65.96       67.44      3.87 o
   4   5   7        0.73        5.28      4.62 o
   5   5   7       96.67       85.60      8.53 o
   6   5   7      290.30      282.63     10.69 o
 -11   6   7      126.43      133.44      9.16 o
 -10   6   7      120.04      129.28      8.76 o
  -9   6   7       27.17       29.76      3.51 o
  -8   6   7      269.16      274.19      4.90 o
  -7   6   7      363.83      367.52      6.22 o
  -6   6   7      170.41      174.15      4.80 o
  -5   6   7        0.88        0.57      2.39 o
  -4   6   7        0.12        0.00      2.21 o
  -3   6   7      227.18      237.55      3.65 o
  -2   6   7       53.29       61.08      2.16 o
  -1   6   7        2.99        3.74      2.02 o
   0   6   7       31.08       33.23      2.36 o
   1   6   7      797.09      779.71      9.20 o
   2   6   7      179.95      168.98      4.22 o
   3   6   7       18.20       15.21      3.49 o
   4   6   7       25.62       27.55      8.22 o
   5   6   7      161.20      150.58      6.66 o
 -11   7   7       44.21       38.79      8.59 o
 -10   7   7        0.35        1.59      7.22 o
  -9   7   7      118.68      120.13      8.30 o
  -8   7   7       87.12       78.60      3.77 o
  -7   7   7      129.42      126.95      3.26 o
  -6   7   7      479.10      493.60      5.58 o
  -5   7   7      363.86      373.60      5.27 o
  -4   7   7       43.92       43.44      2.38 o
  -3   7   7       95.98      103.73      3.12 o
  -2   7   7       91.18       90.54      2.77 o
  -1   7   7        0.64        2.15      2.30 o
   0   7   7       78.10       76.01      2.87 o
   1   7   7       20.51       19.86      3.20 o
   2   7   7       15.68       20.16      3.52 o
   3   7   7       88.52       86.71      5.72 o
   4   7   7      315.84      335.59      8.05 o
   5   7   7      226.52      221.89      7.63 o
 -11   8   7        9.53       10.18      8.08 o
 -10   8   7      129.23      134.35      9.16 o
  -9   8   7      101.68      101.98      8.36 o
  -8   8   7       14.89       12.40      3.40 o
  -7   8   7       13.08       12.98      2.68 o
  -6   8   7       13.96       13.78      2.57 o
  -5   8   7      214.98      214.84      4.99 o
  -4   8   7       88.73       83.81      3.28 o
  -3   8   7       24.28       19.77      2.87 o
  -2   8   7       20.63       22.20      2.60 o
  -1   8   7      685.49      680.77      6.80 o
   0   8   7      132.90      125.60      3.88 o
   1   8   7       23.42       24.99      3.61 o
   2   8   7       78.54       75.93      5.56 o
   3   8   7       73.59       68.36      8.53 o
   4   8   7        5.63        0.74      8.42 o
 -10   9   7        9.11       12.57      7.74 o
  -9   9   7      104.49       95.16      8.76 o
  -8   9   7      201.12      218.18      9.38 o
  -7   9   7       85.79       90.80      4.08 o
  -6   9   7       10.62       12.13      3.18 o
  -5   9   7       97.78      105.64      3.70 o
  -4   9   7       10.60       10.28      3.02 o
  -3   9   7        1.32        0.21      3.06 o
  -2   9   7       31.56       31.38      2.80 o
  -1   9   7       49.53       46.47      3.04 o
   0   9   7      111.43      111.37      4.20 o
   1   9   7       24.64       22.62      5.05 o
   2   9   7      238.16      227.11     10.69 o
   3   9   7      324.64      342.46     12.34 o
 -10  10   7        2.31        6.20      7.79 o
  -9  10   7        5.54        6.54      7.68 o
  -8  10   7        0.33       -0.17      6.88 o
  -7  10   7       52.13       63.87      7.39 o
  -6  10   7       28.29       27.42      6.60 o
  -5  10   7       11.09       11.89      5.97 o
  -4  10   7       46.29       54.77      6.60 o
  -3  10   7      231.05      233.20      8.13 o
  -2  10   7       79.15       77.98      6.71 o
  -1  10   7       33.70       36.43      4.78 o
   0  10   7      119.77      106.19      8.82 o
   1  10   7       12.96       18.26      8.02 o
  -9  11   7       38.93       40.61      8.02 o
  -8  11   7       12.05       24.46      7.39 o
  -7  11   7       14.13       23.43      6.83 o
  -6  11   7        0.96       -0.17      6.65 o
  -5  11   7        6.48       11.77      6.37 o
  -4  11   7        8.62       11.94      5.97 o
   0  11   7      217.09      222.11     10.29 o
   1 -12   8       87.05       99.59      9.61 o
   2 -12   8        0.78        3.28      5.47 o
   3 -12   8        0.48       -1.55      5.56 o
   4 -12   8        7.66        3.71      5.80 o
   5 -12   8        0.34        3.69      5.81 o
   1 -11   8       66.06       65.88      5.63 o
   2 -11   8      123.27      133.40      6.94 o
   3 -11   8       36.89       43.81      5.65 o
   4 -11   8      184.07      182.65      6.83 o
   5 -11   8      104.30       99.63      6.56 o
   6 -11   8        3.52        6.24      5.95 o
  -4 -10   8       42.34       45.45      8.08 o
  -3 -10   8      243.43      241.33      9.95 o
  -2 -10   8      341.35      354.80     10.24 o
   0 -10   8       42.80       44.59      6.54 o
   1 -10   8        5.34        7.79      6.43 o
   2 -10   8       52.88       58.04      3.85 o
   3 -10   8        6.87        7.41      5.06 o
   4 -10   8       16.28       10.92      5.40 o
   5 -10   8       56.29       52.88      5.89 o
   6 -10   8      112.56      107.59      6.60 o
   7 -10   8      143.97      147.53     14.93 o
  -5  -9   8        7.59        7.00      7.74 o
  -4  -9   8       50.31       39.47      7.79 o
  -3  -9   8      106.73      109.60      8.36 o
  -2  -9   8      230.37      231.44      8.82 o
  -1  -9   8      116.16      112.29      4.93 o
   0  -9   8      204.80      217.50      7.56 o
   1  -9   8       72.56       75.31      4.34 o
   2  -9   8      311.45      325.38      5.17 o
   3  -9   8      193.06      190.30      6.05 o
   4  -9   8       41.80       38.63      5.80 o
   5  -9   8       61.66       56.59      5.68 o
   6  -9   8       46.71       43.75      5.80 o
   7  -9   8       19.11       15.76      5.70 o
   8  -9   8       10.19        9.21      9.10 o
  -6  -8   8      162.93      154.20      9.61 o
  -5  -8   8      171.98      164.66      9.38 o
  -4  -8   8      339.80      336.43     10.41 o
  -3  -8   8       93.33       88.67      7.45 o
  -2  -8   8       95.90       87.87      4.57 o
  -1  -8   8        0.13       -1.07      2.89 o
   0  -8   8       31.09       32.14      3.87 o
   1  -8   8        8.17        8.64      3.43 o
   2  -8   8       69.26       73.54      3.40 o
   3  -8   8      305.21      312.54      6.35 o
   4  -8   8      104.70      100.53      5.32 o
   5  -8   8      342.13      344.93      5.58 o
   6  -8   8      222.92      230.98      6.83 o
   7  -8   8       60.74       60.99      6.51 o
   8  -8   8       32.84       30.49      8.93 o
  -7  -7   8       17.25       20.42      7.91 o
  -6  -7   8       45.79       44.59      7.79 o
  -5  -7   8      187.70      183.94      8.87 o
  -4  -7   8      217.14      237.11      5.07 o
  -3  -7   8      124.25      118.55      4.76 o
  -2  -7   8      521.65      534.78      9.76 o
  -1  -7   8      247.55      263.43      4.18 o
   0  -7   8      133.77      138.59      3.40 o
   1  -7   8      344.20      346.67     15.50 o
   2  -7   8      241.27      242.61      3.57 o
   3  -7   8       86.39       86.45      3.04 o
   4  -7   8       33.44       30.91      3.39 o
   5  -7   8       19.40       18.19      3.57 o
   6  -7   8        2.93        3.11      3.81 o
   7  -7   8       11.03        6.94      8.13 o
   8  -7   8      101.59      109.03      9.78 o
   9  -7   8        1.31        3.70      8.87 o
  -8  -6   8      166.13      159.03      9.61 o
  -7  -6   8       77.11       81.34      8.65 o
  -6  -6   8      478.45      510.88     11.77 o
  -5  -6   8      131.74      120.44      6.29 o
  -4  -6   8       11.87       10.79      3.25 o
  -3  -6   8        4.30        2.19      3.46 o
  -2  -6   8        0.74       -0.18      2.53 o
  -1  -6   8       31.98       35.63      2.71 o
   0  -6   8      164.50      173.78      7.74 o
   1  -6   8      604.39      616.59      8.62 o
   2  -6   8      236.05      250.30      3.22 o
   3  -6   8      993.48     1041.36      6.01 o
   4  -6   8      400.53      400.10      6.08 o
   5  -6   8       67.76       70.57      3.22 o
   6  -6   8      155.93      155.04      4.62 o
   7  -6   8       84.06       70.24      8.30 o
   8  -6   8       11.97        9.44      8.19 o
   9  -6   8       11.22        5.46      8.87 o
  -8  -5   8      113.51      118.59      8.76 o
  -7  -5   8      220.28      229.27      9.27 o
  -6  -5   8       71.78       80.60      3.92 o
  -5  -5   8      197.99      203.28      5.51 o
  -4  -5   8      758.70      720.54      6.68 o
  -3  -5   8      371.12      372.68      8.58 o
  -2  -5   8       29.32       31.11      2.56 o
  -1  -5   8      852.31      796.77      5.52 o
   0  -5   8      239.28      242.55      3.39 o
   1  -5   8       17.51       15.03      1.99 o
   2  -5   8      130.67      132.05      4.21 o
   3  -5   8        0.43       -1.31      2.39 o
   4  -5   8      107.60      105.66      3.13 o
   5  -5   8       37.23       33.68      2.89 o
   6  -5   8      196.24      204.22      6.43 o
   7  -5   8        5.13        5.57      7.28 o
   8  -5   8        1.90        7.51      8.13 o
   9  -5   8       31.19       27.19      8.93 o
  -9  -4   8       55.55       54.09      7.62 o
  -8  -4   8      433.99      448.31     11.43 o
  -7  -4   8      126.86      138.16      8.02 o
  -6  -4   8        2.04        1.08      3.07 o
  -5  -4   8        1.33        5.28      2.93 o
  -4  -4   8       22.62       16.63      2.30 o
  -3  -4   8       78.99       95.14      2.93 o
  -2  -4   8       29.62       39.80      2.91 o
  -1  -4   8      513.98      525.87      4.26 o
   0  -4   8     1292.05     1309.05      6.17 o
   1  -4   8     2140.55     2275.03     17.61 o
   2  -4   8      498.86      492.81      5.30 o
   3  -4   8       56.76       55.92      2.58 o
   4  -4   8      531.19      522.99      5.36 o
   5  -4   8      198.39      184.08      4.33 o
   6  -4   8       32.29       29.46      3.73 o
   7  -4   8       17.23       11.52      4.67 o
   8  -4   8        2.88        0.68      8.02 o
   9  -4   8       53.86       51.36      9.38 o
  -9  -3   8      143.61      156.19      8.13 o
  -8  -3   8       84.21       94.70      7.45 o
  -7  -3   8      237.58      243.99      5.99 o
  -6  -3   8      419.80      395.44     10.53 o
  -5  -3   8      324.28      343.14      4.58 o
  -4  -3   8      120.05      131.97      4.40 o
  -3  -3   8     1014.30      952.34     10.25 o
  -2  -3   8       25.78       24.58      1.80 o
  -1  -3   8        5.80        7.26      1.93 o
   0  -3   8      334.85      339.28      3.43 o
   1  -3   8       10.90       17.26      1.62 o
   2  -3   8      398.07      361.66      3.49 o
   3  -3   8       49.17       40.19      2.34 o
   4  -3   8      661.19      683.51      7.93 o
   5  -3   8      113.03      112.40      3.90 o
   6  -3   8       13.20        7.86      3.54 o
   7  -3   8       33.74       36.20      5.04 o
   8  -3   8      120.61      104.37      9.44 o
   9  -3   8        1.12        5.69      8.65 o
  -8  -2   8        2.68        2.70      4.24 o
  -7  -2   8        2.50        1.81      3.87 o
  -6  -2   8      211.91      205.00      4.13 o
  -5  -2   8       65.64       79.16      2.53 o
  -4  -2   8        7.00        4.50      1.69 o
  -3  -2   8      319.98      344.16      4.67 o
  -2  -2   8     2572.73     2689.89      8.76 o
  -1  -2   8     2305.40     2488.80     14.08 o
   0  -2   8     1401.13     1305.99      8.43 o
   1  -2   8       29.13       23.07      1.45 o
   2  -2   8      493.57      490.44      4.94 o
   3  -2   8      333.26      310.83      4.88 o
   4  -2   8        0.26        0.30      2.83 o
   5  -2   8        5.27        3.64      3.20 o
   6  -2   8        2.76        0.69      3.56 o
   7  -2   8      186.47      178.03      9.27 o
   8  -2   8       42.84       32.42      8.53 o
   9  -2   8       87.41       99.71      9.78 o
  -8  -1   8      183.41      173.11      6.06 o
  -7  -1   8      246.85      250.49      4.08 o
  -6  -1   8      144.43      150.49      2.95 o
  -5  -1   8      527.82      501.25      4.17 o
  -4  -1   8      137.09      123.54      2.21 o
  -3  -1   8      147.43      137.85      3.72 o
  -2  -1   8       15.39       13.09      1.81 o
  -1  -1   8       22.66       29.76      1.80 o
   0  -1   8       41.18       28.02      1.55 o
   1  -1   8      120.74      103.18      1.93 o
   2  -1   8     1862.26     1834.40     15.58 o
   3  -1   8      552.05      570.29      5.16 o
   4  -1   8       74.56       65.32      3.19 o
   5  -1   8       76.45       84.98      4.28 o
   6  -1   8      261.36      271.80      5.20 o
   7  -1   8        4.46        0.74      7.45 o
   8  -1   8        2.95        3.07      7.96 o
  -8   0   8      139.50      126.67      6.77 o
  -7   0   8       65.10       66.52      2.77 o
  -6   0   8       17.30       22.22      2.36 o
  -5   0   8      166.56      176.14      2.63 o
  -4   0   8     1271.66     1334.18     17.32 o
  -3   0   8     2191.77     2215.71      7.68 o
  -2   0   8     3012.49     3034.01     24.16 o
  -1   0   8        9.30       19.12      1.53 o
   0   0   8       85.30       83.82      3.84 o
   1   0   8      721.63      698.74      5.88 o
   2   0   8        5.36        4.64      2.15 o
   3   0   8        8.92       10.35      2.06 o
   4   0   8       83.19       68.17      3.30 o
   5   0   8      316.03      315.30      4.98 o
   6   0   8      319.33      317.28      8.77 o
   7   0   8      214.09      221.31      9.50 o
   8   0   8       80.15       81.28      8.76 o
  -8   1   8       25.86       23.54      3.56 o
  -7   1   8      261.86      256.22      3.88 o
  -6   1   8      468.70      453.78      5.95 o
  -5   1   8      343.04      319.65      4.94 o
  -4   1   8      192.66      197.21      4.01 o
  -3   1   8       16.70       17.69      2.05 o
  -2   1   8        2.73        5.95      1.52 o
  -1   1   8      272.40      228.93      2.94 o
   0   1   8     1463.07     1532.08      6.20 o
   1   1   8     1456.08     1494.61      8.00 o
   2   1   8       12.90       10.59      2.54 o
   3   1   8      104.07      112.70      3.74 o
   4   1   8      140.26      146.05      3.22 o
   5   1   8       38.29       35.93      4.51 o
   6   1   8       24.79       18.37      6.60 o
   7   1   8        0.25        5.18      7.05 o
   8   1   8      101.40       90.32      8.53 o
  -9   2   8      125.76      134.95      5.08 o
  -8   2   8       38.91       40.30      4.04 o
  -7   2   8       33.06       33.60      2.13 o
  -6   2   8      544.98      570.55      6.06 o
  -5   2   8     1652.27     1671.68     19.66 o
  -4   2   8     1515.75     1526.64     10.73 o
  -3   2   8        6.90        2.24      1.19 o
  -2   2   8      145.04      154.42      2.39 o
  -1   2   8      719.57      721.13      4.37 o
   0   2   8      297.45      292.79      3.68 o
   1   2   8        2.40        5.90      2.35 o
   2   2   8      528.45      468.31      4.53 o
   3   2   8      353.56      359.90      4.49 o
   4   2   8     1206.72     1200.69      9.79 o
   5   2   8      298.67      293.47      6.32 o
 -10   3   8        3.22        3.13      6.71 o
  -9   3   8      130.25      121.69      6.12 o
  -8   3   8      257.16      242.35      5.40 o
  -7   3   8      270.21      267.79      5.79 o
  -6   3   8      132.34      128.91      2.70 o
  -5   3   8        7.95        5.50      1.86 o
  -4   3   8      207.36      185.12      4.06 o
  -3   3   8      111.04       98.63      1.99 o
  -2   3   8      271.65      259.21      2.81 o
  -1   3   8     2311.38     2423.45     16.93 o
   0   3   8      156.78      174.19      2.35 o
   1   3   8        8.26       13.84      2.10 o
   2   3   8       92.84      104.00      3.10 o
   3   3   8      116.06      110.55      4.71 o
   4   3   8        8.97        8.95      4.14 o
   5   3   8        1.20        3.35      4.56 o
 -11   4   8       97.30       95.95      8.42 o
 -10   4   8        5.84        5.52      7.00 o
  -9   4   8       18.38       19.12      3.42 o
  -8   4   8      342.30      382.56      6.22 o
  -7   4   8      719.53      730.87      9.76 o
  -6   4   8      254.25      257.82      3.75 o
  -5   4   8      118.67      114.84      3.38 o
  -4   4   8      194.34      195.41      5.40 o
  -3   4   8      266.41      280.55      3.48 o
  -2   4   8      598.07      597.09      6.60 o
  -1   4   8        4.60       10.29      1.87 o
   0   4   8      513.74      459.49      2.95 o
   1   4   8      167.16      168.97      4.06 o
   2   4   8     1599.39     1602.46     20.35 o
   3   4   8      403.40      426.36      6.92 o
   4   4   8      502.01      521.96      7.90 o
   5   4   8      110.58      115.46      8.36 o
   6   4   8       72.46       72.46      7.74 o
 -11   5   8       35.59       30.77      7.96 o
 -10   5   8       45.47       43.34      7.79 o
  -9   5   8       59.50       55.69      3.75 o
  -8   5   8      109.51       94.26      4.35 o
  -7   5   8       65.01       62.49      3.12 o
  -6   5   8      241.16      234.22      3.86 o
  -5   5   8       12.95       10.76      2.35 o
  -4   5   8      136.03      138.17      3.25 o
  -3   5   8     1623.22     1697.69      7.35 o
  -2   5   8      189.41      200.17      2.82 o
  -1   5   8        3.56        4.00      1.68 o
   0   5   8      376.75      409.46      3.87 o
   1   5   8       50.68       43.94      3.07 o
   2   5   8       16.73       14.91      2.67 o
   3   5   8        2.33        0.01      3.57 o
   4   5   8       23.91       22.87      5.21 o
   5   5   8       99.62       97.55      8.59 o
   6   5   8      234.76      241.22     10.24 o
 -11   6   8       13.45       18.88      7.91 o
 -10   6   8      183.41      186.84      9.56 o
  -9   6   8      247.11      247.54     11.60 o
  -8   6   8       79.68       80.66      3.73 o
  -7   6   8       71.05       75.73      3.41 o
  -6   6   8       16.12       13.91      2.72 o
  -5   6   8       96.86       96.88      3.05 o
  -4   6   8      175.05      175.09      4.52 o
  -3   6   8      102.82      104.13      2.27 o
  -2   6   8      133.39      129.64      3.19 o
  -1   6   8        6.76        7.76      2.18 o
   0   6   8     1102.09     1109.93      8.81 o
   1   6   8      645.80      650.84      6.21 o
   2   6   8      680.39      671.13      8.14 o
   3   6   8      134.05      137.57      5.33 o
   4   6   8       83.17       76.64      5.99 o
   5   6   8      123.48      122.01      9.16 o
 -11   7   8       13.48       14.05      8.25 o
 -10   7   8      141.26      137.19      8.93 o
  -9   7   8       44.28       45.27      7.39 o
  -8   7   8       89.84       82.60      3.84 o
  -7   7   8       18.40       21.10      3.12 o
  -6   7   8      134.45      130.53      3.69 o
  -5   7   8      531.73      539.37      4.69 o
  -4   7   8      127.91      136.63      2.96 o
  -3   7   8        2.14        3.70      2.24 o
  -2   7   8      425.67      444.85      5.04 o
  -1   7   8       16.16       15.79      2.54 o
   0   7   8       21.00       20.10      2.57 o
   1   7   8       22.57       18.61      3.34 o
   2   7   8       30.06       23.78      3.62 o
   3   7   8      107.41      107.55      6.26 o
   4   7   8      131.24      130.78      6.71 o
 -11   8   8      125.10      117.40      9.27 o
 -10   8   8       68.87       62.28      8.65 o
  -9   8   8        2.19        6.09      7.39 o
  -8   8   8        0.55        0.73      3.11 o
  -7   8   8       38.63       37.75      2.94 o
  -6   8   8       50.22       50.74      2.86 o
  -5   8   8      235.70      235.28      3.73 o
  -4   8   8       96.71       89.09      3.40 o
  -3   8   8        6.07        5.35      2.47 o
  -2   8   8      811.86      851.13      6.01 o
  -1   8   8      566.96      579.31      5.29 o
   0   8   8      299.73      289.53      4.33 o
   1   8   8      300.46      308.24      7.07 o
   2   8   8      131.74      132.01      6.22 o
   3   8   8       87.66       90.30     10.24 o
 -10   9   8       34.89       28.78      8.30 o
  -9   9   8       30.36       34.07      7.96 o
  -8   9   8       34.68       44.31      7.39 o
  -7   9   8      207.54      205.51      4.74 o
  -6   9   8      146.00      154.97      5.36 o
  -5   9   8        9.24        7.74      3.10 o
  -4   9   8       95.71       94.20      3.76 o
  -3   9   8       68.17       66.37      3.65 o
  -2   9   8        1.03        1.36      2.71 o
  -1   9   8      102.21       96.21      3.40 o
   0   9   8       71.81       69.47      5.41 o
   1   9   8       35.97       33.89      5.36 o
   2   9   8       80.32       75.40     10.61 o
 -10  10   8        0.21        1.88      7.91 o
  -9  10   8        1.47        5.35      7.51 o
  -8  10   8       46.03       39.42      7.74 o
  -7  10   8      128.46      109.94      8.19 o
  -6  10   8       91.07       91.06      7.62 o
  -5  10   8        2.56        1.65      6.14 o
  -4  10   8      515.80      527.54     11.20 o
  -3  10   8      302.20      310.67      9.61 o
  -2  10   8       96.20       94.25      7.22 o
  -1  10   8      372.18      390.03      7.72 o
   0  10   8       81.92       83.20      5.57 o
   1  10   8       68.98       72.75      9.04 o
  -9  11   8      135.37      130.42      9.21 o
  -8  11   8      120.70      118.93      8.99 o
  -7  11   8       19.87       16.15      7.11 o
  -6  11   8        6.05        8.47      6.54 o
  -5  11   8      117.61      119.96      7.79 o
  -4  11   8        7.19       12.97      6.65 o
  -3  11   8       91.87       98.74      7.34 o
  -1  11   8       21.73       22.01      7.28 o
  -7  12   8        1.77        4.10      6.65 o
  -6  12   8      205.58      188.66      9.10 o
   1 -12   9        2.21        6.43      8.53 o
   2 -12   9       30.86       35.15      5.85 o
   3 -12   9       30.71       33.60      6.11 o
   4 -12   9        0.08        1.65      5.64 o
   1 -11   9      150.76      160.28      6.56 o
   2 -11   9      149.34      153.95     12.54 o
   3 -11   9      167.48      166.81     10.29 o
   4 -11   9       36.00       38.33      5.90 o
   5 -11   9       63.02       60.34      6.33 o
   6 -11   9       78.19       65.13      6.48 o
  -3 -10   9      409.41      406.11     11.49 o
  -2 -10   9       41.43       39.02      7.17 o
   0 -10   9       75.74       81.39      7.39 o
   1 -10   9       83.18       76.47      7.28 o
   2 -10   9       30.79       28.26      5.32 o
   3 -10   9       20.60       19.54      5.33 o
   4 -10   9       25.06       17.83      7.37 o
   5 -10   9      194.21      184.84      7.05 o
   6 -10   9      308.90      306.20      8.10 o
   7 -10   9       67.93       76.98      6.56 o
  -5  -9   9       40.14       37.31      8.13 o
  -4  -9   9        5.81        3.92      7.51 o
  -3  -9   9       18.23       14.39      7.17 o
  -2  -9   9      191.25      182.52      8.47 o
  -1  -9   9      192.94      190.43      7.79 o
   0  -9   9      233.49      240.43      5.86 o
   1  -9   9      456.73      431.99      8.07 o
   2  -9   9       68.00       71.71      5.15 o
   3  -9   9       18.74       16.79      4.96 o
   4  -9   9      165.50      169.55      6.37 o
   5  -9   9      166.14      155.24     13.74 o
   6  -9   9        7.92        8.04      5.59 o
   7  -9   9       29.27       34.23      5.95 o
  -6  -8   9      435.32      427.21     12.40 o
  -5  -8   9      500.29      493.93     12.46 o
  -4  -8   9       37.91       36.63      7.34 o
  -3  -8   9        4.69       -0.46      6.43 o
  -2  -8   9       35.55       29.77      4.26 o
  -1  -8   9       64.50       59.27      3.42 o
   0  -8   9       34.98       27.26      5.37 o
   1  -8   9        7.58        8.54      3.06 o
   2  -8   9      174.83      179.00      4.38 o
   3  -8   9      524.79      521.69      7.76 o
   4  -8   9      596.22      583.03     13.62 o
   5  -8   9      155.77      163.74      4.79 o
   6  -8   9       68.58       77.92      7.79 o
   7  -8   9        8.78        3.32      5.37 o
   8  -8   9       28.56       20.02      8.93 o
  -7  -7   9       27.71       26.39      7.85 o
  -6  -7   9        1.49        5.18      7.51 o
  -5  -7   9       19.04       11.60      7.17 o
  -4  -7   9      161.87      148.89      7.48 o
  -3  -7   9      115.83      106.20      4.83 o
  -2  -7   9      640.71      655.39      7.88 o
  -1  -7   9      876.86      820.86      8.09 o
   0  -7   9       74.53       69.87      3.94 o
   1  -7   9        2.31        3.13      2.85 o
   2  -7   9      335.45      350.81      4.97 o
   3  -7   9      220.55      225.62      5.64 o
   4  -7   9       11.96       15.44      3.00 o
   5  -7   9      107.58       99.43      4.19 o
   6  -7   9       31.61       29.96      5.09 o
   7  -7   9       94.34       95.44      9.44 o
   8  -7   9       70.45       72.23      9.44 o
  -7  -6   9      382.79      409.52     11.66 o
  -6  -6   9      171.94      175.81      9.04 o
  -5  -6   9        9.74        9.16      3.45 o
  -4  -6   9        0.89        1.51      3.71 o
  -3  -6   9       28.33       22.67      2.93 o
  -2  -6   9       11.52       12.02      2.77 o
  -1  -6   9       46.52       40.73      2.76 o
   0  -6   9      303.54      302.84      4.06 o
   1  -6   9      929.44      978.19     17.49 o
   2  -6   9     1483.38     1509.59     11.86 o
   3  -6   9      592.34      629.58      7.03 o
   4  -6   9       71.25       69.17      3.19 o
   5  -6   9        5.99        4.74      2.98 o
   6  -6   9      105.20      107.21     10.18 o
   7  -6   9       49.24       53.98      8.42 o
   8  -6   9        9.32        8.76      8.53 o
  -8  -5   9       45.41       45.67      7.85 o
  -7  -5   9        8.60        6.94      7.05 o
  -6  -5   9       66.11       54.74      4.47 o
  -5  -5   9       94.13       91.13      4.00 o
  -4  -5   9      822.42      826.26     18.83 o
  -3  -5   9     1019.40     1022.52     19.65 o
  -2  -5   9      277.64      265.28      6.81 o
  -1  -5   9        5.72        6.38      2.41 o
   0  -5   9      157.28      159.50      3.95 o
   1  -5   9      127.38      133.66      2.45 o
   2  -5   9       16.31       16.95      2.44 o
   3  -5   9      271.99      279.73      3.84 o
   4  -5   9      241.52      241.89      3.86 o
   5  -5   9      252.35      252.07      4.59 o
   6  -5   9      122.17      115.85      4.46 o
   7  -5   9      135.94      138.38      9.10 o
   8  -5   9       43.12       45.10      8.70 o
  -9  -4   9      246.21      247.30      9.90 o
  -8  -4   9      249.23      232.57      9.67 o
  -7  -4   9        2.74       -2.73      6.37 o
  -6  -4   9        0.73       -1.45      3.09 o
  -5  -4   9        5.86        3.00      3.05 o
  -4  -4   9       74.32       67.08      3.08 o
  -3  -4   9      222.58      217.79      3.72 o
  -2  -4   9       49.49       47.49      2.64 o
  -1  -4   9     1534.17     1556.99     14.10 o
   0  -4   9     3651.93     3790.84     19.97 o
   1  -4   9     1517.09     1559.56     12.86 o
   2  -4   9       35.39       35.48      2.42 o
   3  -4   9       36.85       38.30      2.87 o
   4  -4   9      133.87      129.59      3.20 o
   5  -4   9       98.46       96.22      3.99 o
   6  -4   9        9.89        7.00      3.69 o
   7  -4   9       46.14       42.60      8.08 o
   8  -4   9       79.62       76.50      9.21 o
  -9  -3   9        3.67        5.86      6.48 o
  -8  -3   9       65.93       66.32      7.28 o
  -7  -3   9       76.53       70.90      3.83 o
  -6  -3   9      284.41      268.26      5.47 o
  -5  -3   9     1102.01     1114.61     15.33 o
  -4  -3   9      817.82      755.24      7.10 o
  -3  -3   9        5.26        3.90      2.31 o
  -2  -3   9        9.72        6.96      1.90 o
  -1  -3   9      120.27      123.18      2.81 o
   0  -3   9       19.43       25.86      1.91 o
   1  -3   9      755.16      755.29      9.95 o
   2  -3   9      483.05      492.77      4.02 o
   3  -3   9      322.99      311.47      5.16 o
   4  -3   9      606.84      614.88      7.80 o
   5  -3   9      425.64      443.20      5.66 o
   6  -3   9       33.28       33.89      3.83 o
   7  -3   9       47.92       40.38      8.08 o
   8  -3   9      110.09      104.71      9.50 o
  -8  -2   9       36.58       40.51      4.50 o
  -7  -2   9        1.27        1.48      3.07 o
  -6  -2   9      209.50      204.89      3.45 o
  -5  -2   9      220.89      221.34      4.43 o
  -4  -2   9        3.51        4.57      1.90 o
  -3  -2   9     2009.54     2025.74     11.89 o
  -2  -2   9     4689.44     5047.17     34.44 o
  -1  -2   9     2452.25     2540.16     10.10 o
   0  -2   9      307.35      301.97      4.00 o
   1  -2   9      146.69      144.44      2.07 o
   2  -2   9        0.98        2.31      2.04 o
   3  -2   9      129.00      122.03      3.37 o
   4  -2   9        8.94        4.44      3.08 o
   5  -2   9       70.56       74.49      3.86 o
   6  -2   9      373.48      366.59      5.80 o
   7  -2   9      108.98      101.19      8.70 o
   8  -2   9      135.09      128.77      9.84 o
  -8  -1   9       53.93       51.26      4.34 o
  -7  -1   9      931.11      932.93     11.90 o
  -6  -1   9      642.26      598.23      6.68 o
  -5  -1   9        1.31        1.05      1.81 o
  -4  -1   9       14.84       14.98      2.03 o
  -3  -1   9       94.87      105.11      3.63 o
  -2  -1   9      299.19      268.10      3.29 o
  -1  -1   9     1052.16     1050.26      7.82 o
   0  -1   9      380.70      386.00      6.94 o
   1  -1   9      414.41      400.19      3.65 o
   2  -1   9     2107.14     2048.40      9.10 o
   3  -1   9      780.25      758.09      8.91 o
   4  -1   9       64.72       74.65      3.48 o
   5  -1   9       72.34       71.18      3.85 o
   6  -1   9      214.23      222.28      5.09 o
   7  -1   9       59.68       53.29      8.36 o
   8  -1   9       10.91       14.16      7.85 o
  -7   0   9      148.22      147.50      3.88 o
  -6   0   9       89.92       90.82      2.34 o
  -5   0   9     1231.07     1241.34     13.88 o
  -4   0   9     2855.42     2865.54     11.98 o
  -3   0   9     2779.96     2798.73     24.40 o
  -2   0   9     1493.43     1446.91      6.32 o
  -1   0   9       81.12       84.39      2.03 o
   0   0   9       61.86       68.27      1.69 o
   1   0   9       93.00       84.62      2.70 o
   2   0   9       18.52       18.70      3.37 o
   3   0   9      199.31      200.83      4.56 o
   4   0   9      459.72      466.22      6.39 o
   5   0   9      264.02      276.14      4.92 o
   6   0   9      364.69      398.09     10.29 o
   7   0   9      316.45      323.01     10.47 o
   8   0   9      135.23      138.27      9.33 o
  -8   1   9      220.10      211.52     12.37 o
  -7   1   9       17.01       15.40      2.29 o
  -6   1   9        0.75        1.69      2.08 o
  -5   1   9        3.79        5.90      1.95 o
  -4   1   9      677.56      650.63      7.88 o
  -3   1   9      931.15      895.33      7.22 o
  -2   1   9      529.06      545.74      4.20 o
  -1   1   9      565.46      545.29      6.35 o
   0   1   9     2518.58     2472.08      7.84 o
   1   1   9     1408.98     1381.84      9.70 o
   2   1   9      398.75      409.53      5.36 o
   3   1   9       74.73       77.46      3.20 o
   4   1   9      151.99      148.31      3.87 o
   5   1   9       58.76       66.38      7.34 o
  -9   2   9      107.90       99.86      4.87 o
  -8   2   9      158.71      166.78      5.04 o
  -7   2   9      452.12      459.41      5.09 o
  -6   2   9     1790.45     1809.49     13.11 o
  -5   2   9     1834.11     1834.83      8.00 o
  -4   2   9     1024.27     1014.30     13.61 o
  -3   2   9       90.97       88.65      3.32 o
  -2   2   9       29.89       29.01      1.95 o
  -1   2   9        0.62        0.63      1.83 o
   0   2   9       15.31       11.71      2.32 o
   1   2   9      301.04      303.68      4.50 o
   2   2   9      297.42      274.91      4.02 o
   3   2   9      730.30      744.81      6.26 o
   4   2   9      582.35      617.53      7.85 o
   5   2   9      541.02      582.94     12.23 o
 -10   3   9      124.53      122.74      7.91 o
  -9   3   9       16.85       12.25      4.22 o
  -8   3   9        1.47       -0.77      3.83 o
  -7   3   9        2.41        2.08      3.65 o
  -6   3   9      234.08      218.32      5.03 o
  -5   3   9      966.35      934.32      7.37 o
  -4   3   9      915.36      901.96      8.76 o
  -3   3   9      364.67      325.65     11.60 o
  -2   3   9     1427.58     1413.43      6.71 o
  -1   3   9     2310.60     2321.47      7.83 o
   0   3   9      571.70      578.02      4.14 o
   1   3   9       93.57      100.32      2.93 o
   2   3   9      159.47      154.04      3.58 o
   3   3   9       72.75       75.42      5.69 o
   4   3   9        1.68        5.79      4.48 o
   5   3   9       62.53       58.75      7.17 o
 -11   4   9       46.85       45.05      7.68 o
 -10   4   9       45.40       51.08      7.34 o
  -9   4   9      241.13      263.66      6.41 o
  -8   4   9     1185.74     1272.86     18.31 o
  -7   4   9      726.33      763.87      8.05 o
  -6   4   9      423.08      412.92     12.60 o
  -5   4   9      175.03      165.40      5.43 o
  -4   4   9       84.49       88.40      3.04 o
  -3   4   9       51.10       52.66      2.72 o
  -2   4   9       17.52       19.07      2.36 o
  -1   4   9      294.02      312.22      3.95 o
   0   4   9      580.88      571.82      6.56 o
   1   4   9      973.58      923.54     15.27 o
   2   4   9      424.56      445.12      8.31 o
   3   4   9      835.17      898.52     17.26 o
   4   4   9      499.95      523.92      8.20 o
   5   4   9      104.45      103.18      8.30 o
 -11   5   9        0.95       -2.05      7.45 o
 -10   5   9        7.74        6.20      7.17 o
  -9   5   9        0.79        4.72      6.71 o
  -8   5   9       63.07       58.80      4.73 o
  -7   5   9      841.19      849.51     10.69 o
  -6   5   9      480.15      487.21      4.99 o
  -5   5   9      258.28      264.49      4.30 o
  -4   5   9     1181.92     1179.59     11.49 o
  -3   5   9     1809.13     1833.71     13.76 o
  -2   5   9      120.67      120.11      2.55 o
  -1   5   9      224.43      234.61      2.80 o
   0   5   9      371.20      357.47      3.78 o
   1   5   9       27.97       22.87      2.88 o
   2   5   9      101.10      102.74      4.99 o
   3   5   9       26.37       28.28      3.83 o
   4   5   9      101.54      111.76      6.13 o
   5   5   9       42.04       56.27      6.08 o
 -11   6   9      132.31      118.13      9.44 o
 -10   6   9      501.03      527.03     12.63 o
  -9   6   9      347.00      347.81     10.29 o
  -8   6   9      244.75      237.64      5.64 o
  -7   6   9      126.48      121.35      4.27 o
  -6   6   9        2.71        1.82      2.67 o
  -5   6   9        3.10        2.11      2.50 o
  -4   6   9        0.53        1.28      2.35 o
  -3   6   9      318.56      320.32      3.25 o
  -2   6   9      993.41      955.85     11.47 o
  -1   6   9      642.96      614.14      5.37 o
   0   6   9      358.14      354.16      4.60 o
   1   6   9      869.27      873.08     12.56 o
   2   6   9      633.52      621.09      9.93 o
   3   6   9       75.54       80.06      5.81 o
   4   6   9       14.19       11.58      5.67 o
   5   6   9       51.11       42.44      6.05 o
 -11   7   9        4.01        1.59      7.62 o
 -10   7   9       62.95       55.74      8.25 o
  -9   7   9      337.79      308.73     10.18 o
  -8   7   9      144.27      133.87      4.66 o
  -7   7   9      237.30      236.62      4.58 o
  -6   7   9      904.38      895.13      8.89 o
  -5   7   9      871.74      884.75      5.96 o
  -4   7   9       26.63       29.42      2.47 o
  -3   7   9      246.82      239.00      3.69 o
  -2   7   9      310.24      297.84      4.65 o
  -1   7   9        6.53        5.22      2.49 o
   0   7   9      114.84      110.88      3.90 o
   1   7   9       52.38       49.69      3.65 o
   2   7   9      269.85      283.07      7.31 o
   3   7   9       57.25       54.05      5.95 o
   4   7   9        3.63        3.70      5.77 o
 -11   8   9      218.12      213.80     10.81 o
 -10   8   9      144.72      144.64      9.61 o
  -9   8   9       35.23       32.14      7.79 o
  -8   8   9        1.99        2.67      3.98 o
  -7   8   9       11.39        9.85      2.80 o
  -6   8   9        2.18        4.67      2.66 o
  -5   8   9      168.12      167.72      6.01 o
  -4   8   9      620.22      624.05      6.71 o
  -3   8   9      478.51      461.64      6.49 o
  -2   8   9      578.93      589.30      5.36 o
  -1   8   9      454.61      478.20      5.93 o
   0   8   9      369.74      375.04      8.54 o
   1   8   9       84.10       83.85      5.73 o
   2   8   9       84.43       84.07      6.08 o
   3   8   9       12.52        8.91      5.71 o
 -10   9   9       67.47       65.01      8.59 o
  -9   9   9      103.03      111.03      8.82 o
  -8   9   9      433.24      414.30     11.32 o
  -7   9   9      470.71      466.23     11.09 o
  -6   9   9       63.50       62.61      4.35 o
  -5   9   9       54.38       50.72      3.46 o
  -4   9   9      131.42      127.32      4.03 o
  -3   9   9       13.47       11.04      3.09 o
  -2   9   9       31.75       30.44      3.56 o
  -1   9   9      161.94      164.18      6.07 o
   0   9   9      337.01      339.28      7.51 o
   1   9   9       89.03       88.08      6.06 o
   2   9   9        2.92       -3.01      5.47 o
  -9  10   9        1.27       -3.41      7.68 o
  -8  10   9       10.32        7.11      7.05 o
  -7  10   9       30.98       24.51      7.45 o
  -6  10   9      209.81      209.42      9.33 o
  -5  10   9      443.56      448.88     10.86 o
  -4  10   9      537.49      547.11     11.55 o
  -3  10   9      211.59      234.22      9.21 o
  -2  10   9      206.19      205.06      6.35 o
  -1  10   9       56.10       57.91      5.48 o
   0  10   9       48.62       50.03      5.55 o
  -8  11   9       66.53       68.94      8.30 o
  -7  11   9        1.63        3.75      6.94 o
  -6  11   9       75.57       67.23      7.51 o
  -5  11   9        7.49       13.37      6.83 o
  -4  11   9       26.41       13.76      6.83 o
  -3  11   9      129.95      130.19      8.02 o
  -2  11   9      175.01      165.68      8.87 o
  -1  11   9      213.14      210.73      9.90 o
  -6  12   9      256.89      248.67      9.84 o
  -5  12   9      209.54      214.77      9.21 o
   1 -11  10      148.37      156.13      6.61 o
   2 -11  10      270.43      277.65      7.61 o
   3 -11  10      111.89      113.40      6.60 o
   4 -11  10       35.30       35.97      6.09 o
   5 -11  10       89.67       85.20      6.45 o
  -3 -10  10       29.30       27.53      7.51 o
   0 -10  10       44.44       42.66      7.11 o
   1 -10  10       31.48       31.29      5.51 o
   2 -10  10       63.72       62.75      5.92 o
   3 -10  10      337.01      331.01      7.73 o
   4 -10  10      151.86      154.27      6.72 o
   5 -10  10      370.92      366.25      8.27 o
   6 -10  10      194.94      186.64      7.27 o
  -4  -9  10        7.60       13.88      7.79 o
  -3  -9  10        5.78        0.63      7.11 o
  -2  -9  10      105.00       88.44      7.39 o
  -1  -9  10      196.37      191.62      8.25 o
   0  -9  10      466.13      472.77     10.86 o
   1  -9  10      444.26      438.07      7.62 o
   2  -9  10       12.26       12.11      4.99 o
   3  -9  10       84.97       84.29      5.66 o
   4  -9  10      214.99      207.20     13.62 o
   5  -9  10       10.92        8.70      5.34 o
   6  -9  10      143.34      134.56      9.21 o
   7  -9  10       78.53       75.48      6.20 o
  -6  -8  10      331.37      346.90     11.72 o
  -5  -8  10       26.63       22.24      7.85 o
  -4  -8  10        7.71       10.35      7.34 o
  -3  -8  10       11.04        5.23      6.77 o
  -2  -8  10        5.21        3.37      3.26 o
  -1  -8  10        6.66        6.76      3.21 o
   0  -8  10       15.25       12.40      3.80 o
   1  -8  10      506.33      510.17      9.31 o
   2  -8  10      538.63      525.89      6.25 o
   3  -8  10      781.86      777.38     21.70 o
   4  -8  10      408.00      395.34      7.57 o
   5  -8  10      132.12      137.65      6.22 o
   6  -8  10      103.80      100.54      6.02 o
   7  -8  10       38.25       37.25      9.16 o
  -7  -7  10        4.21        5.18      7.68 o
  -6  -7  10        1.03        3.70      7.68 o
  -5  -7  10       18.39       22.18      7.62 o
  -4  -7  10        5.76        4.10      6.77 o
  -3  -7  10      189.06      187.30      5.56 o
  -2  -7  10      896.72      892.72      8.70 o
  -1  -7  10      983.92      937.13     13.80 o
   0  -7  10        5.58        3.27      3.52 o
   1  -7  10      107.13      113.39      3.99 o
   2  -7  10      493.56      493.18      7.11 o
   3  -7  10       12.48       11.37      3.59 o
   4  -7  10      374.98      374.57      4.83 o
   5  -7  10       86.97       83.63      4.25 o
   6  -7  10      268.41      263.90     11.66 o
   7  -7  10       87.01       98.51      9.38 o
   8  -7  10       46.39       43.23      9.16 o
  -7  -6  10       28.00       18.77      7.74 o
  -6  -6  10       26.21       17.18      7.17 o
  -5  -6  10       31.61       26.68      7.05 o
  -4  -6  10       34.43       28.05      4.28 o
  -3  -6  10       11.68       10.42      3.09 o
  -2  -6  10        5.47        6.04      2.87 o
  -1  -6  10      811.97      771.76      9.90 o
   0  -6  10     1020.37      974.97     13.79 o
   1  -6  10      920.60      908.59     15.14 o
   2  -6  10     1365.33     1419.47     13.36 o
   3  -6  10      440.40      463.48      4.80 o
   4  -6  10      119.13      112.23      3.53 o
   5  -6  10       43.72       41.24      3.30 o
   6  -6  10       38.08       22.98      8.02 o
   7  -6  10        5.69        6.31      8.13 o
   8  -6  10       63.67       59.66      8.99 o
  -8  -5  10       39.15       37.14      7.96 o
  -7  -5  10       10.58        7.96      7.05 o
  -6  -5  10       13.48       15.36      7.00 o
  -5  -5  10      146.05      146.43      8.39 o
  -4  -5  10      919.10      873.27     16.75 o
  -3  -5  10     1109.03     1073.59     16.10 o
  -2  -5  10       17.10       21.80      3.06 o
  -1  -5  10      129.82      138.22      4.16 o
   0  -5  10      488.50      492.06      5.94 o
   1  -5  10       21.28       22.40      2.06 o
   2  -5  10      451.20      470.67      8.09 o
   3  -5  10      147.46      161.57      3.53 o
   4  -5  10      729.12      756.34      6.76 o
   5  -5  10      293.12      278.31      5.23 o
   6  -5  10       65.10       63.09      5.23 o
   7  -5  10      249.21      254.41     10.58 o
   8  -5  10      196.08      208.80     10.69 o
  -9  -4  10       34.70       18.49      7.28 o
  -8  -4  10        5.96       -1.19      6.83 o
  -7  -4  10       21.12       22.69      6.83 o
  -6  -4  10       17.26       13.95      3.34 o
  -5  -4  10       13.86        9.98      3.00 o
  -4  -4  10       95.36       84.14      3.35 o
  -3  -4  10      958.19      879.39      9.73 o
  -2  -4  10      936.09      871.81      6.16 o
  -1  -4  10      916.13      903.88     16.36 o
   0  -4  10     3442.58     3495.90     16.98 o
   1  -4  10      888.30      938.37      5.21 o
   2  -4  10      164.24      168.88      3.17 o
   3  -4  10       90.19       95.48      3.02 o
   4  -4  10      110.01      112.74      3.27 o
   5  -4  10        3.43       -0.80      3.61 o
   6  -4  10       60.58       56.74      5.08 o
   7  -4  10      302.40      279.27     10.58 o
   8  -4  10       42.38       43.57      8.82 o
  -9  -3  10        4.86        4.55      6.48 o
  -8  -3  10        2.00        3.19      6.37 o
  -7  -3  10       49.06       48.47      4.30 o
  -6  -3  10      434.00      412.98      5.43 o
  -5  -3  10      902.41      807.20      6.45 o
  -4  -3  10      246.18      240.78      5.20 o
  -3  -3  10       20.61       20.96      3.13 o
  -2  -3  10      501.71      472.16     10.23 o
  -1  -3  10        1.36        1.76      2.18 o
   0  -3  10      711.36      715.51      3.94 o
   1  -3  10      466.10      490.90      3.99 o
   2  -3  10      749.13      763.03      7.37 o
   3  -3  10      735.27      723.92      5.08 o
   4  -3  10      246.45      256.68      4.69 o
   5  -3  10      559.46      579.91     11.69 o
   6  -3  10      230.01      231.72      9.16 o
   7  -3  10       62.50       50.79      8.13 o
   8  -3  10       89.99       92.14      9.38 o
  -8  -2  10        2.36        3.80      4.34 o
  -7  -2  10        0.36        0.82      2.96 o
  -6  -2  10      147.66      139.54      5.73 o
  -5  -2  10      828.87      752.95      6.05 o
  -4  -2  10      850.79      780.29      7.24 o
  -3  -2  10      890.84      842.89      6.71 o
  -2  -2  10     3388.48     3310.89     32.48 o
  -1  -2  10     1548.64     1567.12     18.02 o
   0  -2  10      527.48      549.24      3.92 o
   1  -2  10      189.65      179.89      4.47 o
   2  -2  10       43.55       41.81      2.87 o
   3  -2  10       24.82       24.20      2.93 o
   4  -2  10       31.82       29.54      3.35 o
   5  -2  10      751.25      746.93      7.01 o
   6  -2  10      210.57      213.63      9.04 o
   7  -2  10       53.35       49.03      8.19 o
   8  -2  10      112.39      114.44      9.38 o
  -8  -1  10      228.46      236.21      8.02 o
  -7  -1  10      570.70      531.06      8.24 o
  -6  -1  10      162.67      157.06      3.53 o
  -5  -1  10        1.34        0.82      2.41 o
  -4  -1  10      815.04      734.14     12.26 o
  -3  -1  10        0.61        2.28      2.28 o
  -2  -1  10     1611.56     1625.02     15.93 o
  -1  -1  10      609.02      642.85      4.08 o
   0  -1  10      333.66      333.91      5.26 o
   1  -1  10     1636.83     1564.16     12.09 o
   2  -1  10      495.20      481.56      6.10 o
   3  -1  10      819.57      828.53     12.80 o
   4  -1  10      462.50      466.13      9.20 o
   5  -1  10      162.04      154.10      6.48 o
   6  -1  10       59.18       62.11      7.51 o
   7  -1  10       17.23       15.76      7.62 o
  -7   0  10      691.40      648.15     10.38 o
  -6   0  10     1010.34      983.08     18.63 o
  -5   0  10      539.34      522.23      6.27 o
  -4   0  10     1556.34     1541.21      9.90 o
  -3   0  10     2434.45     2465.74     10.75 o
  -2   0  10      653.65      709.35      7.01 o
  -1   0  10      193.19      177.90      2.94 o
   0   0  10       55.90       52.20      2.10 o
   1   0  10      201.76      210.58      6.34 o
   2   0  10      186.71      180.06      7.99 o
   3   0  10     1333.62     1308.73     12.02 o
   4   0  10      378.91      380.13      6.51 o
   5   0  10       61.19       70.33      4.91 o
  -8   1  10       19.28       12.95      2.92 o
  -7   1  10        0.48        0.82      2.69 o
  -6   1  10      583.07      558.31      6.13 o
  -5   1  10        2.26        2.28      2.05 o
  -4   1  10     1421.97     1406.44     12.05 o
  -3   1  10      462.32      499.51      4.81 o
  -2   1  10      493.13      508.73      6.23 o
  -1   1  10     1820.16     1819.10      7.25 o
   0   1  10      309.78      302.13      3.20 o
   1   1  10      821.90      817.62      5.68 o
   2   1  10     1437.04     1359.69     17.92 o
   3   1  10      194.72      189.38      4.02 o
   4   1  10        9.24       10.29      3.17 o
  -9   2  10      461.10      456.71      7.28 o
  -8   2  10      633.11      629.61      8.76 o
  -7   2  10      265.15      259.86      4.46 o
  -6   2  10      908.91      903.62      9.84 o
  -5   2  10     1953.34     1980.20      8.91 o
  -4   2  10      118.86      122.59      2.71 o
  -3   2  10      191.72      184.70      3.50 o
  -2   2  10      420.07      400.46      5.34 o
  -1   2  10      207.90      215.52      2.95 o
   0   2  10      539.84      546.16     10.50 o
   1   2  10     1496.70     1469.68     13.07 o
   2   2  10      616.96      604.50      5.54 o
   3   2  10      106.81      117.73      3.78 o
   4   2  10      797.95      827.66      9.01 o
 -10   3  10        5.98        7.39      6.54 o
  -9   3  10        2.01        3.39      4.26 o
  -8   3  10       84.87       79.69      7.31 o
  -7   3  10       52.79       43.27      3.39 o
  -6   3  10      467.53      477.38      5.17 o
  -5   3  10      457.39      480.59      6.47 o
  -4   3  10      781.84      765.73     12.06 o
  -3   3  10     1062.19     1094.23      7.88 o
  -2   3  10      214.44      218.68      4.07 o
  -1   3  10      588.94      603.34     10.35 o
   0   3  10     1950.63     1896.27     15.56 o
   1   3  10      131.86      120.25      2.98 o
   2   3  10       42.45       42.20      2.72 o
   3   3  10       40.27       32.46      4.32 o
   4   3  10      110.24      114.84      5.55 o
   5   3  10      299.14      301.05      9.90 o
 -11   4  10      161.71      155.84      9.04 o
 -10   4  10      244.12      244.69      9.56 o
  -9   4  10      154.31      157.86      5.87 o
  -8   4  10      589.72      609.23     23.63 o
  -7   4  10      789.05      850.99     14.59 o
  -6   4  10        9.77        6.35      4.58 o
  -5   4  10      118.15      114.94      3.54 o
  -4   4  10      445.42      440.52      4.75 o
  -3   4  10      129.73      140.06      4.74 o
  -2   4  10      195.44      199.08      3.43 o
  -1   4  10     1573.70     1621.61     10.96 o
   0   4  10     1249.58     1194.77      7.73 o
   1   4  10      154.65      159.74      6.01 o
   2   4  10      507.71      502.36     11.09 o
   3   4  10      550.45      532.07     10.04 o
   4   4  10      251.22      240.47      7.02 o
   5   4  10       43.45       35.72      7.62 o
 -11   5  10       15.63       10.29      7.74 o
 -10   5  10        0.12        0.97      7.17 o
  -9   5  10       81.19       81.96      7.74 o
  -8   5  10      148.40      153.25      5.61 o
  -7   5  10      304.15      316.55      6.23 o
  -6   5  10      346.43      346.29      6.07 o
  -5   5  10      602.56      607.51      7.00 o
  -4   5  10      416.96      426.06      8.19 o
  -3   5  10      173.56      179.83      4.38 o
  -2   5  10      982.90      953.61     13.15 o
  -1   5  10      193.15      180.94      3.17 o
   0   5  10      128.02      118.35      6.77 o
   1   5  10       13.08        6.56      4.11 o
   2   5  10      173.38      179.56      7.76 o
   3   5  10      490.02      504.96      8.96 o
   4   5  10       84.78       89.66      6.35 o
   5   5  10       27.04       25.37      5.93 o
 -11   6  10       64.99       60.18      8.53 o
 -10   6  10      223.74      235.08     10.07 o
  -9   6  10      320.73      324.60     10.58 o
  -8   6  10       21.63       23.57      4.72 o
  -7   6  10        0.65        0.66      3.99 o
  -6   6  10      165.83      160.87      5.04 o
  -5   6  10      149.71      147.94      5.03 o
  -4   6  10        1.02        3.15      3.49 o
  -3   6  10     1412.15     1439.87      8.12 o
  -2   6  10     1436.50     1411.58     18.48 o
  -1   6  10      205.67      208.30      4.23 o
   0   6  10      301.65      302.26      6.33 o
   1   6  10      738.24      711.62      8.89 o
   2   6  10      151.49      146.57      6.07 o
   3   6  10      103.65      103.82      6.27 o
   4   6  10        3.85        7.08      5.55 o
 -11   7  10       17.67       15.07      8.02 o
 -10   7  10       63.99       64.95      8.36 o
  -9   7  10      102.88      111.65      8.70 o
  -8   7  10       54.55       49.20      7.17 o
  -7   7  10      432.32      431.85     14.65 o
  -6   7  10      315.93      320.46      6.37 o
  -5   7  10       22.32       23.93      4.07 o
  -4   7  10      387.26      380.55      6.30 o
  -3   7  10      201.12      189.35      4.90 o
  -2   7  10       18.09       10.20      3.01 o
  -1   7  10       35.32       28.43      3.28 o
   0   7  10       58.83       51.59      5.07 o
   1   7  10      686.54      685.71     10.58 o
   2   7  10      351.74      339.26      9.50 o
   3   7  10       16.75       13.05      5.75 o
 -10   8  10       22.54       28.27      8.25 o
  -9   8  10       25.93       19.11      7.91 o
  -8   8  10       50.95       48.00      7.22 o
  -7   8  10      109.39       98.24      5.37 o
  -6   8  10        1.89       -0.26      3.26 o
  -5   8  10      654.68      656.28      8.22 o
  -4   8  10      791.28      796.78      8.85 o
  -3   8  10      345.51      341.18      5.29 o
  -2   8  10      327.29      328.65      7.54 o
  -1   8  10      442.47      411.73      7.04 o
   0   8  10       32.65       34.83      5.26 o
   1   8  10      185.58      178.29      6.73 o
   2   8  10       38.16       34.15      5.86 o
 -10   9  10       11.54       27.70      8.42 o
  -9   9  10      165.94      177.63      9.67 o
  -8   9  10      103.20      103.46      8.36 o
  -7   9  10       20.99       23.38      7.00 o
  -6   9  10      169.25      163.35      8.42 o
  -5   9  10       64.02       59.95      7.00 o
  -4   9  10       24.65       22.24      6.83 o
  -3   9  10       97.82       94.36      8.02 o
  -2   9  10        6.36        7.59      4.66 o
  -1   9  10      680.52      698.95     11.01 o
   0   9  10      555.60      571.21      9.19 o
   1   9  10       12.71        5.18      5.45 o
  -9  10  10       25.72       19.74      8.08 o
  -8  10  10        1.56        4.21      7.45 o
  -7  10  10      122.01      122.86      8.76 o
  -6  10  10      384.04      372.44     10.92 o
  -5  10  10      354.43      376.13     10.92 o
  -4  10  10      248.58      271.36      9.90 o
  -3  10  10      183.10      185.36      9.33 o
  -2  10  10       32.29       29.22      5.16 o
  -1  10  10       94.19       97.51      9.04 o
   0  10  10       34.77       31.70      5.70 o
  -8  11  10       53.95       59.89      8.36 o
  -7  11  10       12.15       12.85      7.56 o
  -6  11  10       34.47       34.24      7.56 o
  -5  11  10       33.40       26.11      7.28 o
  -4  11  10        3.96       10.18      7.17 o
  -3  11  10      352.42      363.33     10.86 o
  -2  11  10      394.13      405.08     11.49 o
   0 -11  11       73.20       77.38      9.21 o
   1 -11  11       80.36       82.08      7.22 o
   2 -11  11       22.51       22.03      5.87 o
   3 -11  11      121.67      128.52      6.82 o
   4 -11  11      207.67      210.89      9.27 o
  -3 -10  11       49.16       46.07      7.74 o
  -1 -10  11        7.57        2.39      6.31 o
   0 -10  11       23.94       21.27      7.22 o
   1 -10  11        2.92        3.40      5.42 o
   2 -10  11      204.61      196.39      6.90 o
   3 -10  11      133.47      124.46      6.58 o
   4 -10  11       23.89       24.35      5.85 o
   5 -10  11        8.46       15.76      5.73 o
  -4  -9  11       67.68       64.56      8.36 o
  -3  -9  11       33.47       28.78      7.34 o
  -2  -9  11      140.06      140.20      8.30 o
  -1  -9  11       75.10       63.42      7.11 o
   0  -9  11       81.12       77.92      7.74 o
   1  -9  11      202.81      208.35      6.55 o
   2  -9  11      275.73      273.25      7.05 o
   3  -9  11       19.20       17.66      5.26 o
   4  -9  11       21.08       14.03      5.46 o
   5  -9  11       10.03        2.30      5.52 o
   6  -9  11        6.83        5.10      5.53 o
  -5  -8  11       30.45       25.71      8.08 o
  -4  -8  11       12.17       16.67      7.45 o
  -3  -8  11       10.39       10.07      6.77 o
  -2  -8  11        1.02        2.50      4.49 o
  -1  -8  11        5.83        3.75      3.94 o
   0  -8  11      154.66      147.47      5.43 o
   1  -8  11      290.23      299.57      5.42 o
   2  -8  11      115.18      112.24      5.99 o
   3  -8  11       25.17       21.52      5.04 o
   4  -8  11       26.01       25.11      5.24 o
   5  -8  11      134.10      134.11      9.36 o
   6  -8  11      181.42      181.20      7.62 o
   7  -8  11       33.56       31.00      8.99 o
  -6  -7  11      173.12      175.75      9.61 o
  -5  -7  11       79.14       72.80      8.19 o
  -4  -7  11       69.45       63.70      7.74 o
  -3  -7  11       97.80       89.00      3.92 o
  -2  -7  11      236.99      229.05      4.64 o
  -1  -7  11      219.77      226.70      7.14 o
   0  -7  11      295.25      285.89      6.06 o
   1  -7  11       51.03       48.79      3.76 o
   2  -7  11       30.94       32.71      3.70 o
   3  -7  11        3.97        3.99      3.72 o
   4  -7  11        0.43        0.62      3.17 o
   5  -7  11       74.24       65.97      5.35 o
   6  -7  11       14.57       10.35      8.36 o
   7  -7  11        1.44       -0.28      8.47 o
  -7  -6  11       19.35       11.89      7.96 o
  -6  -6  11        5.07        1.25      7.17 o
  -5  -6  11       30.94       29.75      7.22 o
  -4  -6  11        4.18        4.00      4.20 o
  -3  -6  11       20.00       21.29      3.25 o
  -2  -6  11      180.19      179.26      4.15 o
  -1  -6  11      746.70      735.79      7.94 o
   0  -6  11      112.58      116.78      5.16 o
   1  -6  11       36.21       37.78      3.52 o
   2  -6  11       95.48      104.03      3.30 o
   3  -6  11      264.29      282.02      4.29 o
   4  -6  11      129.28      126.38      3.73 o
   5  -6  11      115.22      111.29      6.88 o
   6  -6  11       11.29       18.09      8.02 o
   7  -6  11        7.97       10.75      8.02 o
  -8  -5  11      201.87      192.70      9.73 o
  -7  -5  11      104.50      109.77      8.70 o
  -6  -5  11       50.63       49.82      7.28 o
  -5  -5  11      199.89      195.60      5.59 o
  -4  -5  11      135.06      124.28      3.91 o
  -3  -5  11      179.58      186.22      4.61 o
  -2  -5  11      467.97      465.63      5.26 o
  -1  -5  11      134.89      127.95      4.32 o
   0  -5  11       10.10        8.09      2.26 o
   1  -5  11        8.24        7.84      2.57 o
   2  -5  11       19.63       15.21      2.77 o
   3  -5  11      120.72      128.96      3.47 o
   4  -5  11      130.50      135.61      3.64 o
   5  -5  11       11.15        9.61      3.79 o
   6  -5  11       30.45       28.55      7.62 o
   7  -5  11      432.98      426.07     12.11 o
   8  -5  11      269.38      278.30     11.43 o
  -9  -4  11       24.51       29.80      7.39 o
  -8  -4  11        0.52        2.84      6.94 o
  -7  -4  11       35.86       29.24      7.22 o
  -6  -4  11        3.36        2.34      3.82 o
  -5  -4  11       22.26       18.27      3.06 o
  -4  -4  11      531.55      530.33      9.60 o
  -3  -4  11     1037.71     1039.27     14.04 o
  -2  -4  11       54.37       58.74      3.66 o
  -1  -4  11       85.61       79.62      3.53 o
   0  -4  11      256.80      283.42      3.49 o
   1  -4  11      204.92      208.70      3.35 o
   2  -4  11      135.84      134.80      3.22 o
   3  -4  11      343.52      368.66      5.05 o
   4  -4  11        9.34       10.07      3.48 o
   5  -4  11        0.02       -2.20      3.69 o
   6  -4  11        0.39        8.87      7.17 o
   7  -4  11       42.25       41.46      8.36 o
   8  -4  11      142.22      138.38     10.01 o
  -9  -3  11      112.02      130.48      8.30 o
  -8  -3  11      106.85      103.29      8.08 o
  -7  -3  11      207.16      199.09      6.11 o
  -6  -3  11       17.87       16.83      3.09 o
  -5  -3  11      165.77      167.29      6.52 o
  -4  -3  11      495.24      493.14      8.48 o
  -3  -3  11      117.52      112.84      3.91 o
  -2  -3  11       71.26       79.58      2.83 o
  -1  -3  11       56.73       53.25      2.59 o
   0  -3  11        1.92        2.29      1.73 o
   1  -3  11      233.60      250.70      4.04 o
   2  -3  11      160.47      172.69      3.20 o
   3  -3  11       44.71       35.57      3.34 o
   4  -3  11      142.26      151.89      4.25 o
   5  -3  11      644.04      658.44      8.48 o
   6  -3  11      395.89      378.86     10.58 o
   7  -3  11       24.20       25.03      7.96 o
  -9  -2  11        8.81       11.49      6.31 o
  -8  -2  11       11.88       15.87      6.31 o
  -7  -2  11       20.07       20.39      3.20 o
  -6  -2  11      615.87      615.95      6.06 o
  -5  -2  11      831.33      827.43      6.55 o
  -4  -2  11      236.47      256.98      6.54 o
  -3  -2  11      110.00      120.20      3.01 o
  -2  -2  11      143.03      156.74      3.25 o
  -1  -2  11       51.24       54.72      2.29 o
   0  -2  11      401.81      396.75      3.60 o
   1  -2  11      452.86      460.35     10.44 o
   2  -2  11        1.23        2.91      2.70 o
   3  -2  11       14.11       13.69      4.18 o
   4  -2  11       10.07        5.70      5.29 o
   5  -2  11      125.59      132.86      4.96 o
   6  -2  11      273.61      284.62      9.84 o
  -8  -1  11       35.34       29.24      4.72 o
  -7  -1  11       89.68       88.20      6.31 o
  -6  -1  11      125.54      126.85      4.38 o
  -5  -1  11       69.77       66.33      2.95 o
  -4  -1  11        1.99        0.89      2.40 o
  -3  -1  11       17.23       15.38      2.43 o
  -2  -1  11      146.58      157.42      3.83 o
  -1  -1  11      303.33      309.85      3.31 o
   0  -1  11      109.12      124.80      2.49 o
   1  -1  11       20.38       10.13      2.50 o
   2  -1  11      145.66      157.78      4.80 o
   3  -1  11      759.15      757.32     16.78 o
   4  -1  11      727.25      705.51      8.34 o
   5  -1  11       66.00       67.38      5.02 o
  -8   0  11      261.77      243.69      5.56 o
  -7   0  11      592.15      572.54      7.13 o
  -6   0  11      566.09      562.86     10.91 o
  -5   0  11       57.99       63.66      2.95 o
  -4   0  11       31.54       37.94      2.65 o
  -3   0  11       13.27       18.17      2.48 o
  -2   0  11      352.23      374.53      6.23 o
  -1   0  11      327.25      318.84      2.85 o
   0   0  11       64.21       71.51      2.52 o
   1   0  11       71.56       65.57      3.36 o
   2   0  11        8.67       10.39      3.68 o
   3   0  11      276.72      280.42      4.60 o
   4   0  11      228.37      256.29      6.06 o
   5   0  11      159.16      160.17      7.79 o
  -8   1  11        9.99       13.93      3.06 o
  -7   1  11       24.92       18.50      2.93 o
  -6   1  11       24.41       23.12      2.95 o
  -5   1  11        0.56        1.99      2.68 o
  -4   1  11       56.50       58.12      2.87 o
  -3   1  11      392.13      397.18      5.07 o
  -2   1  11      286.28      307.55      2.91 o
  -1   1  11        5.99        5.78      2.03 o
   0   1  11        6.17        4.54      2.44 o
   1   1  11      997.82      982.71     12.96 o
   2   1  11     1117.41     1073.78      7.20 o
   3   1  11      106.92      108.87      3.82 o
   4   1  11        0.26        0.61      4.14 o
  -9   2  11      373.37      357.08      9.78 o
  -8   2  11      329.67      346.00      5.24 o
  -7   2  11       60.49       61.87      2.90 o
  -6   2  11       84.87       90.49      3.12 o
  -5   2  11        8.56        3.92      2.29 o
  -4   2  11        3.49        6.23      2.14 o
  -3   2  11      365.33      360.08      5.26 o
  -2   2  11      273.76      292.41      5.00 o
  -1   2  11      177.06      188.50      2.99 o
   0   2  11      175.24      185.31      3.54 o
   1   2  11      280.54      289.15      3.75 o
   2   2  11      366.28      386.58      4.35 o
   3   2  11      287.95      295.23      4.87 o
   4   2  11      104.85      105.70      9.27 o
 -10   3  11        8.11        8.76      6.43 o
  -9   3  11        0.44       -2.62      5.86 o
  -8   3  11        0.02        3.57      4.08 o
  -7   3  11        0.68        0.72      3.11 o
  -6   3  11        6.21        5.40      2.97 o
  -5   3  11      421.33      419.85      9.03 o
  -4   3  11      398.87      398.80      6.66 o
  -3   3  11        6.44        5.62      2.64 o
  -2   3  11       44.30       29.79      2.68 o
  -1   3  11      909.97      942.73      7.64 o
   0   3  11      734.99      721.03      5.85 o
   1   3  11      128.32      146.67      4.23 o
   2   3  11       15.70       12.49      3.35 o
   3   3  11       13.81        9.66      3.59 o
   4   3  11      130.84      127.97      8.30 o
 -11   4  11      148.54      146.18      8.99 o
 -10   4  11       80.71       82.30      7.62 o
  -9   4  11      103.89      120.47      7.68 o
  -8   4  11       93.82       95.61      5.11 o
  -7   4  11       27.22       23.10      4.72 o
  -6   4  11       57.83       50.53      3.36 o
  -5   4  11      243.01      229.40      5.13 o
  -4   4  11       85.18       86.33      3.36 o
  -3   4  11       94.48       84.82      5.52 o
  -2   4  11      123.20      141.96      5.35 o
  -1   4  11      294.39      317.27      6.42 o
   0   4  11      977.05      967.06     15.87 o
   1   4  11      209.55      206.61      5.54 o
   2   4  11       47.71       43.41      3.75 o
   3   4  11      418.92      435.38      6.32 o
   4   4  11      561.79      575.41      9.17 o
   5   4  11       16.41        9.64      5.49 o
 -11   5  11       10.17       18.09      7.79 o
 -10   5  11        5.07        2.10      6.94 o
  -9   5  11        4.28        1.82      6.71 o
  -8   5  11        1.91        1.54      4.26 o
  -7   5  11      160.97      180.73      5.39 o
  -6   5  11      154.43      163.86      6.48 o
  -5   5  11       11.92       16.99      3.78 o
  -4   5  11        4.88        6.60      3.46 o
  -3   5  11      281.26      291.93      5.41 o
  -2   5  11      189.16      202.44      4.03 o
  -1   5  11      124.75      132.01      3.49 o
   0   5  11       93.19       84.41      4.66 o
   1   5  11        0.13       -0.34      4.29 o
   2   5  11      216.66      212.71     17.32 o
   3   5  11       51.09       46.65      5.49 o
   4   5  11       26.81       18.02      8.70 o
 -11   6  11       51.59       53.58      8.30 o
 -10   6  11       27.60       30.60      7.68 o
  -9   6  11        3.82        6.54      7.17 o
  -8   6  11       31.92       24.23      6.88 o
  -7   6  11       34.47       35.13      4.48 o
  -6   6  11        0.09       -0.94      3.95 o
  -5   6  11        5.59        7.63      3.72 o
  -4   6  11       43.42       44.50      4.10 o
  -3   6  11      310.34      321.15      4.80 o
  -2   6  11     1082.79     1110.31      9.69 o
  -1   6  11      138.80      142.73      4.03 o
   0   6  11       69.19       66.97      5.09 o
   1   6  11      315.67      307.18      6.97 o
   2   6  11      516.95      506.12      8.62 o
   3   6  11       31.24       29.52      5.73 o
   4   6  11       11.68       10.00      5.87 o
 -10   7  11        7.43        7.79      7.91 o
  -9   7  11        9.93       13.48      7.62 o
  -8   7  11       39.49       41.29      7.34 o
  -7   7  11       34.70       39.18      4.72 o
  -6   7  11       19.48       23.88      4.44 o
  -5   7  11       34.63       35.86      4.35 o
  -4   7  11       93.43       93.65      3.28 o
  -3   7  11       17.43       16.52      3.27 o
  -2   7  11       35.71       35.29      3.49 o
  -1   7  11        0.17       -2.34      3.21 o
   0   7  11       76.08       72.06      5.47 o
   1   7  11      158.55      158.38      6.55 o
   2   7  11       49.59       49.90      6.01 o
   3   7  11       79.80       69.65      6.39 o
 -10   8  11       11.06       15.41      8.19 o
  -9   8  11        0.10       -2.28      7.62 o
  -8   8  11        0.37       -0.40      6.94 o
  -7   8  11        6.84        4.89      7.00 o
  -6   8  11       40.28       41.68      4.72 o
  -5   8  11      166.86      172.19      7.08 o
  -4   8  11      509.24      518.74      7.70 o
  -3   8  11      224.71      235.95      5.05 o
  -2   8  11      113.24      109.45      7.17 o
  -1   8  11      136.42      136.40      5.99 o
   0   8  11      266.88      274.64     10.49 o
   1   8  11       80.83       73.91      6.13 o
   2   8  11       18.46       21.29      5.71 o
 -10   9  11       16.84       17.52      8.42 o
  -9   9  11       10.41       20.59      7.79 o
  -8   9  11        3.43        9.73      7.17 o
  -7   9  11       23.58       15.76      7.28 o
  -6   9  11       78.89       91.35      8.08 o
  -5   9  11       15.44        7.22      6.83 o
  -4   9  11        0.24        0.28      6.94 o
  -3   9  11        5.56        6.65      4.65 o
  -2   9  11       30.44       27.81      5.21 o
  -1   9  11      213.71      216.56      6.92 o
   0   9  11       25.91       25.37      6.14 o
   1   9  11       72.94       76.34      6.42 o
  -9  10  11       31.30       33.73      8.47 o
  -8  10  11       33.01       40.50      7.91 o
  -7  10  11       56.04       52.44      8.25 o
  -6  10  11      205.15      214.83      9.78 o
  -5  10  11      234.23      243.04     10.18 o
  -4  10  11       49.27       46.70      7.68 o
  -3  10  11       97.96      101.07      8.19 o
  -2  10  11      172.78      180.55      6.53 o
  -1  10  11       55.96       63.32      5.93 o
  -7  11  11       14.49        9.61      7.74 o
  -6  11  11        1.82        5.52      7.28 o
  -5  11  11        0.27        2.39      7.34 o
  -4  11  11       54.46       51.42      7.68 o
  -3  11  11       82.26       69.11      8.42 o
   0 -11  12       71.14       73.76      6.14 o
   1 -11  12       75.08       84.10      6.39 o
   2 -11  12       54.12       51.90      6.30 o
   3 -11  12      219.99      238.41      7.91 o
  -1 -10  12       49.30       51.76      7.39 o
   0 -10  12       10.68       11.05      5.61 o
   1 -10  12       53.27       51.60      6.02 o
   2 -10  12        8.52        7.99      5.71 o
   3 -10  12       28.75       25.55      5.83 o
   4 -10  12       23.41       28.51      5.87 o
   5 -10  12       12.94       10.99      6.43 o
  -4  -9  12       72.69       80.08      8.47 o
  -3  -9  12      297.38      305.55     10.47 o
  -2  -9  12       80.12       67.97      7.34 o
  -1  -9  12       88.51       92.71      7.79 o
   0  -9  12      158.75      177.96      6.56 o
   1  -9  12      437.44      457.71      8.26 o
   2  -9  12       75.95       75.70      5.92 o
   3  -9  12        6.94       10.16      5.52 o
   4  -9  12       10.54        4.89      6.40 o
   5  -9  12       35.82       27.60      5.73 o
   6  -9  12       44.90       48.05      5.92 o
  -5  -8  12      109.65      107.78      9.10 o
  -4  -8  12        7.41        9.33      7.22 o
  -3  -8  12      108.08      109.21      8.25 o
  -2  -8  12        0.53       -2.21      4.36 o
  -1  -8  12       96.40       90.55      7.68 o
   0  -8  12        8.21        7.55      3.56 o
   1  -8  12       48.72       45.54      4.18 o
   2  -8  12      208.22      198.28      5.16 o
   3  -8  12       33.38       24.54      5.32 o
   4  -8  12        2.40        2.50      5.09 o
   5  -8  12      149.86      159.21      6.53 o
   6  -8  12       34.75       32.02      8.76 o
  -6  -7  12      153.16      176.55     10.07 o
  -5  -7  12      375.72      369.65     11.26 o
  -4  -7  12       52.01       52.04      7.74 o
  -3  -7  12      103.00      106.57      5.28 o
  -2  -7  12      395.50      411.06      5.81 o
  -1  -7  12      461.14      469.31     27.24 o
   0  -7  12      138.18      139.23      5.10 o
   1  -7  12        1.66        0.39      3.69 o
   2  -7  12        5.37        4.18      3.82 o
   3  -7  12       26.52       27.63      3.99 o
   4  -7  12       46.51       44.76      5.15 o
   5  -7  12       17.49       20.11      5.08 o
   6  -7  12        4.59        8.65      8.30 o
   7  -7  12       63.76       58.98      9.10 o
  -7  -6  12      118.24      128.60      9.56 o
  -6  -6  12       26.04       24.86      7.79 o
  -5  -6  12       71.64       71.78      7.91 o
  -4  -6  12        0.18        0.05      4.29 o
  -3  -6  12       72.61       82.26      3.85 o
  -2  -6  12       64.86       69.94      5.18 o
  -1  -6  12      140.24      148.75      4.90 o
   0  -6  12      337.45      347.74      7.27 o
   1  -6  12       53.79       43.95      3.69 o
   2  -6  12       27.59       28.31      3.06 o
   3  -6  12      354.89      349.98      4.78 o
   4  -6  12       31.09       32.45      3.34 o
   5  -6  12       30.98       31.74      7.79 o
   6  -6  12        7.90        6.71      7.62 o
   7  -6  12        2.04        0.23      8.02 o
  -8  -5  12      131.61      127.12      9.33 o
  -7  -5  12      277.71      301.51     10.69 o
  -6  -5  12      114.36       98.46      8.30 o
  -5  -5  12      115.76      108.60      4.14 o
  -4  -5  12      351.54      372.36      5.47 o
  -3  -5  12      328.39      340.86      5.06 o
  -2  -5  12      487.50      482.69     19.17 o
  -1  -5  12        0.65        0.53      3.41 o
   0  -5  12       11.81       14.05      2.54 o
   1  -5  12       22.73       21.44      2.75 o
   2  -5  12       22.10       22.25      2.92 o
   3  -5  12      170.43      181.49      3.87 o
   4  -5  12       13.41       19.46      3.18 o
   5  -5  12      140.99      143.96      8.59 o
   6  -5  12      124.50      124.39      8.76 o
   7  -5  12      129.48      131.05      9.50 o
  -8  -4  12        5.23        0.28      7.39 o
  -7  -4  12       15.09       14.45      7.00 o
  -6  -4  12       54.97       65.92      7.34 o
  -5  -4  12       66.69       63.42      3.63 o
  -4  -4  12      219.50      233.44      5.67 o
  -3  -4  12      222.75      229.16      6.54 o
  -2  -4  12      322.27      334.81      7.25 o
  -1  -4  12        5.01        5.06      2.48 o
   0  -4  12       18.95       19.08      2.07 o
   1  -4  12      614.01      592.04      6.56 o
   2  -4  12      106.94      111.45      3.25 o
   3  -4  12       34.15       28.61      2.97 o
   4  -4  12       10.85        8.01      3.64 o
   5  -4  12        0.61        2.73      6.60 o
   6  -4  12        0.83        2.10      7.11 o
   7  -4  12      110.15      102.21      8.99 o
  -9  -3  12      197.26      215.45      9.44 o
  -8  -3  12      207.64      214.60      9.27 o
  -7  -3  12       82.89       81.56      7.39 o
  -6  -3  12      186.69      196.85      4.53 o
  -5  -3  12      264.16      266.85      5.62 o
  -4  -3  12      542.01      524.26     22.61 o
  -3  -3  12        0.23       -0.06      3.19 o
  -2  -3  12        7.85        7.93      2.46 o
  -1  -3  12       51.67       53.97      2.50 o
   0  -3  12      114.94      119.78      2.81 o
   1  -3  12      543.76      573.79      5.90 o
   2  -3  12        3.46        4.41      3.07 o
   3  -3  12      267.83      291.05      6.34 o
   4  -3  12      487.53      508.77     18.00 o
  -7  -2  12       60.78       56.14      5.74 o
  -6  -2  12      129.35      141.13      5.49 o
  -5  -2  12      225.82      245.22      5.38 o
  -4  -2  12      586.83      585.33      5.64 o
  -3  -2  12       39.22       48.63      3.07 o
  -2  -2  12       86.25       67.92      2.85 o
  -1  -2  12     1019.08      977.09      7.13 o
   0  -2  12      468.38      473.43      6.01 o
   1  -2  12       61.67       56.18      3.19 o
   2  -2  12      173.77      182.28     17.49 o
   3  -2  12        6.95        7.69      4.20 o
   4  -2  12       14.90       14.60      4.52 o
  -7  -1  12      167.73      177.16      5.13 o
  -6  -1  12      110.54       99.67      5.60 o
  -5  -1  12       16.81       18.89      2.79 o
  -4  -1  12       11.04       13.73      2.69 o
  -3  -1  12       48.20       51.31      2.74 o
  -2  -1  12      330.30      327.88      6.48 o
  -1  -1  12      620.89      635.68      6.72 o
   0  -1  12       29.06       40.34      4.39 o
   1  -1  12      418.39      468.38      5.36 o
   2  -1  12      902.35      911.31      8.76 o
   3  -1  12      296.54      293.86     12.23 o
   4  -1  12      231.65      255.37      6.35 o
  -8   0  12       19.62       16.39      3.81 o
  -7   0  12      187.49      203.57      8.84 o
  -6   0  12      738.77      747.38      7.92 o
  -5   0  12       63.79       69.68      3.21 o
  -4   0  12      190.57      174.75      4.86 o
  -3   0  12      997.30      998.14     11.76 o
  -2   0  12      653.22      651.63      4.60 o
  -1   0  12      115.13      111.00      2.62 o
   0   0  12      119.73      121.60      2.75 o
   1   0  12        4.11        3.73      2.78 o
   2   0  12      197.02      183.45      9.44 o
   3   0  12      377.17      372.93      5.29 o
   4   0  12      313.49      311.92      6.63 o
  -9   1  12       68.59       57.79      7.00 o
  -8   1  12        8.02        9.06      3.18 o
  -7   1  12       44.08       35.62      3.21 o
  -6   1  12        0.76        0.01      2.86 o
  -5   1  12       32.78       29.15      3.10 o
  -4   1  12       85.59       86.64      3.22 o
  -3   1  12      641.70      653.36      4.86 o
  -2   1  12      423.72      481.86      3.57 o
  -1   1  12      304.39      342.46      3.80 o
   0   1  12      853.85      854.44      6.17 o
   1   1  12      437.75      430.35      4.96 o
   2   1  12      658.00      673.67     12.88 o
   3   1  12        1.66        1.38      3.29 o
   4   1  12      119.98      111.94      7.00 o
  -8   2  12      345.18      333.53      6.37 o
  -7   2  12       85.70       81.47      3.70 o
  -6   2  12       15.52        9.67      2.60 o
  -5   2  12      391.08      407.78      4.28 o
  -4   2  12      365.70      345.89      4.54 o
  -3   2  12       64.84       54.78      3.11 o
  -2   2  12        9.69        9.40      2.29 o
  -1   2  12       21.24       25.09      2.39 o
   0   2  12      321.23      330.75      5.12 o
   1   2  12      563.26      553.32      7.05 o
   2   2  12      439.96      439.86      4.75 o
   3   2  12      136.68      124.55      3.69 o
   4   2  12      166.36      170.92      8.08 o
  -9   3  12        8.58        6.14      6.14 o
  -8   3  12       43.68       41.02      4.82 o
  -7   3  12       29.92       24.20      3.41 o
  -6   3  12        5.50        1.22      3.07 o
  -5   3  12      551.50      574.05      5.66 o
  -4   3  12      669.94      710.41      6.88 o
  -3   3  12      208.58      225.69      5.43 o
  -2   3  12      815.03      838.60     12.20 o
  -1   3  12      538.70      534.99      6.49 o
   0   3  12      515.70      533.74      8.69 o
   1   3  12       24.97       26.52      2.74 o
   2   3  12       72.90       74.06      3.96 o
   3   3  12        3.13        3.00      3.71 o
   4   3  12       30.96       34.64      6.94 o
   5   3  12       30.84       26.11      8.59 o
 -11   4  12        7.36       12.91      7.34 o
 -10   4  12       86.18       99.88      7.96 o
  -9   4  12       91.24      103.18      7.74 o
  -8   4  12        3.70        6.36      5.29 o
  -7   4  12       83.80       85.81     11.01 o
  -6   4  12      342.87      342.14      7.08 o
  -5   4  12       45.94       43.96      3.33 o
  -4   4  12       45.61       48.80      3.33 o
  -3   4  12       25.45       22.33      3.13 o
  -2   4  12      115.07      124.09      4.42 o
  -1   4  12      844.20      862.46      8.96 o
   0   4  12      706.51      702.17      8.04 o
   1   4  12      185.60      173.38      5.73 o
   2   4  12       72.00       61.97      5.25 o
   3   4  12      529.62      527.34     12.80 o
   4   4  12       25.38       25.36      5.59 o
   5   4  12        5.23        0.34      8.36 o
 -11   5  12        0.01       -3.58      7.45 o
 -10   5  12       26.92       25.59      7.34 o
  -9   5  12        1.85        4.38      6.71 o
  -8   5  12       17.55       17.35      6.60 o
  -7   5  12      212.65      220.76     12.80 o
  -6   5  12      273.67      287.82     13.99 o
  -5   5  12      288.43      306.45      8.08 o
  -4   5  12      785.28      829.40     18.17 o
  -3   5  12      396.02      403.87      6.26 o
  -2   5  12      181.58      182.80      5.14 o
  -1   5  12      146.55      143.40      4.84 o
   0   5  12       70.71       71.21      5.43 o
   1   5  12       28.79       24.13      5.89 o
   2   5  12       24.59       28.29      5.37 o
   3   5  12       12.93       11.39      5.49 o
   4   5  12       98.23      110.11      6.63 o
 -10   6  12        1.64       10.12      7.45 o
  -9   6  12       43.94       47.72      7.85 o
  -8   6  12      304.65      310.72     10.12 o
  -7   6  12       42.06       37.84      4.64 o
  -6   6  12      126.73      119.76      5.12 o
  -5   6  12        1.40        0.26      3.88 o
  -4   6  12       52.28       53.34      4.31 o
  -3   6  12      733.28      744.99     10.63 o
  -2   6  12      572.11      535.82     17.29 o
  -1   6  12      205.65      194.35      8.19 o
   0   6  12      141.39      138.62      5.81 o
   1   6  12      492.72      473.34      8.32 o
   2   6  12       16.83       14.36      5.40 o
   3   6  12        3.31        6.11      5.59 o
 -10   7  12        6.46        4.27      7.85 o
  -9   7  12       29.27       31.45      8.19 o
  -8   7  12       99.06      103.01      8.02 o
  -7   7  12      229.38      235.19      9.16 o
  -6   7  12      378.62      374.07      6.99 o
  -5   7  12      322.83      311.29      8.87 o
  -4   7  12      136.64      138.00      4.12 o
  -3   7  12      125.83      117.64      4.28 o
  -2   7  12      155.61      149.78      6.82 o
  -1   7  12       15.50       10.33      5.12 o
   0   7  12       56.99       63.28      5.70 o
   1   7  12       16.89       12.11      5.45 o
   2   7  12      220.35      215.71     13.74 o
 -10   8  12      136.59      122.63      9.84 o
  -9   8  12        4.27        5.23      7.85 o
  -8   8  12       82.54       74.17      8.13 o
  -7   8  12        3.93        2.96      6.77 o
  -6   8  12       93.55      103.23      7.85 o
  -5   8  12      247.73      254.70      9.38 o
  -4   8  12      248.40      247.81      7.39 o
  -3   8  12      238.07      234.53      8.33 o
  -2   8  12      271.99      265.25      7.08 o
  -1   8  12      237.46      238.71      6.92 o
   0   8  12       31.08       26.29      6.28 o
   1   8  12        2.77        6.40      5.67 o
  -9   9  12       58.01       54.20      8.65 o
  -8   9  12      106.23      112.90      9.04 o
  -7   9  12      277.77      252.31     10.12 o
  -6   9  12      142.80      150.16      9.04 o
  -5   9  12       27.63       17.40      7.11 o
  -4   9  12      107.07       98.97      8.30 o
  -3   9  12       13.41        8.52      4.94 o
  -2   9  12       40.35       49.20      5.77 o
  -1   9  12        9.34       11.41      5.41 o
   0   9  12      136.57      131.66      6.69 o
  -8  10  12       80.18       78.72      8.99 o
  -7  10  12       65.72       64.50      8.53 o
  -6  10  12      109.22      104.20      8.93 o
  -5  10  12      135.14      134.63      9.27 o
  -4  10  12      175.96      175.81      9.67 o
  -3  10  12      159.96      152.38      9.33 o
  -2  10  12       96.74       95.66      5.95 o
  -5  11  12       55.77       56.88      8.13 o
  -1 -10  13        0.57       -4.49      7.05 o
   0 -10  13        0.38        5.94      5.64 o
   1 -10  13        0.46        2.72      5.72 o
   2 -10  13       12.38       11.75      5.75 o
   3 -10  13      141.23      141.02      8.47 o
   4 -10  13       91.23       92.35      6.49 o
  -3  -9  13      247.85      261.81     10.12 o
  -2  -9  13      245.23      258.45      9.67 o
  -1  -9  13      175.55      184.00      9.21 o
   0  -9  13      173.37      176.65      6.67 o
   1  -9  13       91.26       92.48      6.13 o
   2  -9  13       34.91       32.14      5.78 o
   3  -9  13        6.35        4.95      5.52 o
   4  -9  13       10.45       10.54      5.57 o
   5  -9  13        0.19        4.61      5.72 o
  -5  -8  13       78.88       86.51      8.93 o
  -4  -8  13      145.80      140.26      9.21 o
  -3  -8  13        0.60       -0.77      4.73 o
  -2  -8  13       28.16       32.59      6.94 o
  -1  -8  13       11.18        3.98      6.83 o
   0  -8  13        2.74        3.95      5.00 o
   1  -8  13      294.37      302.83     16.89 o
   2  -8  13      223.85      211.09     14.53 o
   3  -8  13       62.60       71.54      5.84 o
   4  -8  13       57.17       54.59      5.78 o
   5  -8  13       96.81       97.70      6.12 o
   6  -8  13        1.73        0.68      8.42 o
  -6  -7  13      114.02      100.67      9.16 o
  -5  -7  13      334.08      338.31     11.26 o
  -4  -7  13      170.90      180.64      9.27 o
  -3  -7  13      309.26      287.18      9.58 o
  -2  -7  13      241.59      239.80      8.87 o
  -1  -7  13      114.31      117.04     11.12 o
   0  -7  13       54.03       53.72      4.20 o
   1  -7  13        2.71        3.47      3.91 o
   2  -7  13       91.65       91.77      6.48 o
   3  -7  13        5.38        7.04      4.92 o
   4  -7  13        2.17        5.38      4.89 o
   5  -7  13      169.54      173.94      7.11 o
   6  -7  13      482.43      466.34     12.74 o
  -7  -6  13       58.08       59.15      8.53 o
  -6  -6  13      105.43      117.45      8.99 o
  -5  -6  13        6.43        9.38      7.22 o
  -4  -6  13       43.60       52.73      5.72 o
  -3  -6  13        9.32        9.32      4.02 o
  -2  -6  13       63.03       58.10      4.45 o
  -1  -6  13      468.31      457.36      7.09 o
   0  -6  13      227.12      233.62      5.17 o
   1  -6  13      100.20       98.57      4.28 o
   2  -6  13      349.23      372.27      6.07 o
   3  -6  13      216.13      216.63      5.14 o
   4  -6  13        1.93        4.50      4.62 o
   5  -6  13        4.12        4.83      7.62 o
   6  -6  13       22.13       18.14      7.91 o
  -7  -5  13      283.65      311.92     11.03 o
  -6  -5  13      268.73      264.99     10.12 o
  -5  -5  13      394.65      375.28      7.33 o
  -4  -5  13      107.42      109.45      5.02 o
  -3  -5  13      111.41      121.57      4.82 o
  -2  -5  13      176.59      180.27      5.14 o
  -1  -5  13       11.53        7.32      3.50 o
   0  -5  13      323.66      331.69      8.45 o
   1  -5  13        8.81        5.94      2.79 o
   2  -5  13        3.01        6.94      2.96 o
   3  -5  13      324.03      330.67      4.93 o
   4  -5  13      910.84      952.64     13.76 o
   5  -5  13      289.76      289.39      9.90 o
   6  -5  13      127.49      125.19      8.82 o
  -8  -4  13        4.99        2.96      7.62 o
  -7  -4  13        8.58        9.04      7.28 o
  -6  -4  13       16.47       24.16      4.81 o
  -5  -4  13       16.89       17.69      3.99 o
  -4  -4  13      279.89      301.15      6.03 o
  -3  -4  13      404.14      398.32      8.84 o
  -2  -4  13      288.30      284.76      5.62 o
  -1  -4  13      165.12      168.42      3.35 o
   0  -4  13      663.21      663.51      8.09 o
   1  -4  13      298.75      291.76      5.50 o
   2  -4  13       25.99       21.96      3.50 o
   3  -4  13        1.33        5.27      3.47 o
  -6  -3  13       76.04       70.39      4.61 o
  -5  -3  13       90.37       87.85      4.53 o
  -4  -3  13      149.87      143.13      4.78 o
  -3  -3  13        0.04       -0.76      3.47 o
  -2  -3  13      212.95      211.97      3.93 o
  -1  -3  13       30.85       29.01      2.55 o
   0  -3  13       70.05       63.60      3.96 o
   1  -3  13      569.98      583.09      5.97 o
   2  -3  13      919.83      933.66     10.39 o
   3  -3  13      658.39      680.41      8.74 o
  -7  -2  13       38.83       27.30      6.77 o
  -6  -2  13      190.86      213.69      5.60 o
  -5  -2  13      331.09      350.60     10.47 o
  -4  -2  13      617.92      615.88      5.87 o
  -3  -2  13      187.63      180.69      5.99 o
  -2  -2  13      439.82      419.18      6.19 o
  -1  -2  13      499.63      484.92      4.40 o
   0  -2  13      174.71      163.26      7.76 o
   1  -2  13        7.59        5.87      3.06 o
   2  -2  13        0.75        1.26      4.19 o
   3  -2  13       53.68       45.31      4.88 o
  -8  -1  13      165.43      147.77      8.08 o
  -7  -1  13       32.88       29.76      4.04 o
  -6  -1  13       19.24       18.42      4.72 o
  -5  -1  13        2.70        3.94      2.74 o
  -4  -1  13       39.59       31.09      2.96 o
  -3  -1  13      126.12      129.80      3.52 o
  -2  -1  13      159.16      168.78      4.12 o
  -1  -1  13      740.16      732.84     11.83 o
   0  -1  13      999.30      986.47     13.12 o
   1  -1  13     1197.16     1142.90      9.60 o
   2  -1  13      574.51      564.32      8.99 o
   3  -1  13      334.89      328.59      8.79 o
  -8   0  13       55.50       43.34      6.71 o
  -7   0  13      313.12      326.20      6.40 o
  -6   0  13      603.47      593.85      9.49 o
  -5   0  13      181.32      189.38      7.22 o
  -4   0  13      334.62      302.99      4.59 o
  -3   0  13      663.32      665.39     11.12 o
  -2   0  13       57.42       56.39      2.60 o
  -1   0  13        9.05       10.97      2.23 o
   0   0  13       12.82       11.37      2.94 o
   1   0  13       84.17       75.57      3.40 o
   2   0  13      207.41      193.75      4.31 o
   3   0  13       22.20       16.53      4.30 o
  -9   1  13        9.73        9.78      6.48 o
  -8   1  13        5.16        7.49      3.96 o
  -7   1  13        6.86        4.65      3.16 o
  -6   1  13       71.78       66.68      3.56 o
  -5   1  13      111.19      111.79      3.82 o
  -4   1  13       45.12       50.97      3.16 o
  -3   1  13      880.56      931.31      6.62 o
  -2   1  13     1476.49     1482.56      6.77 o
  -1   1  13     1085.84     1072.14     12.27 o
   0   1  13      513.81      495.30      8.74 o
   1   1  13      707.40      713.23      6.28 o
   2   1  13       95.36       86.06      3.59 o
   3   1  13        0.31        0.80      3.00 o
  -8   2  13      217.74      207.57      6.12 o
  -7   2  13      221.83      211.68      4.72 o
  -6   2  13      365.33      350.26      5.33 o
  -5   2  13      465.28      466.08      4.64 o
  -4   2  13        1.99        3.77      2.88 o
  -3   2  13        0.16        1.94      2.84 o
  -2   2  13        9.61        7.92      2.79 o
  -1   2  13      122.40      111.97      3.53 o
   0   2  13      418.08      395.44      4.92 o
   1   2  13        9.85       10.50      2.78 o
   2   2  13      164.96      151.06      4.24 o
   3   2  13      362.23      354.23      7.28 o
   4   2  13       83.22       68.65      8.19 o
  -8   3  13      154.24      148.76      5.83 o
  -7   3  13       30.81       31.33      3.64 o
  -6   3  13       27.31       30.07      3.42 o
  -5   3  13      697.85      714.56      8.16 o
  -4   3  13     1150.74     1179.08      9.36 o
  -3   3  13      693.78      714.00     11.15 o
  -2   3  13      796.56      767.68      8.02 o
  -1   3  13      675.04      666.01      7.40 o
   0   3  13       47.36       44.40      3.39 o
   1   3  13        2.83        4.28      2.77 o
   2   3  13       41.08       41.64      3.95 o
   3   3  13       30.95       32.28      6.06 o
   4   3  13       13.68       13.77      5.23 o
   5   3  13       12.79       14.50      8.25 o
 -10   4  13       82.65       77.75      7.51 o
  -9   4  13      178.11      194.81      8.70 o
  -8   4  13      196.57      200.44      8.59 o
  -7   4  13      275.55      278.13      6.73 o
  -6   4  13        4.75        5.36      3.40 o
  -5   4  13        6.87        7.98      3.25 o
  -4   4  13       28.14       26.86      3.31 o
  -3   4  13       64.41       55.56      4.44 o
  -2   4  13      233.65      225.46      9.04 o
  -1   4  13       55.43       47.62      3.46 o
   0   4  13      281.28      269.41      7.65 o
   1   4  13      264.84      235.11      7.17 o
   2   4  13       98.99       79.97      5.71 o
   3   4  13        3.01        1.36      5.21 o
   4   4  13       53.91       46.53      8.59 o
 -10   5  13       88.75       92.14      8.36 o
  -9   5  13       23.52       19.45      7.22 o
  -8   5  13       87.29       84.58      7.34 o
  -7   5  13      296.77      313.50      9.81 o
  -6   5  13      467.05      480.24      7.38 o
  -5   5  13      459.56      457.79     13.39 o
  -4   5  13      962.51      977.33     12.57 o
  -3   5  13      345.28      342.61      6.22 o
  -2   5  13       23.10       18.65      3.35 o
  -1   5  13        5.94        8.28      4.50 o
   0   5  13       53.34       55.28      5.15 o
   1   5  13       10.28        7.66      5.16 o
   2   5  13        2.46        4.17      5.11 o
   3   5  13       46.76       41.57      5.87 o
 -10   6  13       53.62       54.32      8.30 o
  -9   6  13      191.24      182.58      9.50 o
  -8   6  13       53.50       54.72      7.62 o
  -7   6  13       61.04       58.70      7.39 o
  -6   6  13       66.66       66.99      5.72 o
  -5   6  13       47.52       40.11      5.20 o
  -4   6  13      146.08      149.10      6.37 o
  -3   6  13      101.60       92.06      4.04 o
  -2   6  13      101.95       92.23      5.33 o
  -1   6  13      256.43      237.03      9.27 o
   0   6  13      172.17      154.34      6.23 o
   1   6  13        8.54        1.75      5.28 o
   2   6  13        4.09        3.38      5.57 o
   3   6  13       29.38       23.38      8.13 o
 -10   7  13       84.07       93.51      8.93 o
  -9   7  13      130.22      123.54      8.93 o
  -8   7  13      197.72      207.26      9.67 o
  -7   7  13      233.15      237.01      9.38 o
  -6   7  13      487.60      518.90     11.60 o
  -5   7  13      254.55      243.83      6.20 o
  -4   7  13       50.53       36.99      3.67 o
  -3   7  13       34.34       29.52      3.82 o
  -2   7  13        0.40       -0.29      3.39 o
  -1   7  13       31.97       33.79      5.43 o
   0   7  13        6.07        6.27      5.35 o
   1   7  13      104.55       94.21      6.33 o
   2   7  13       74.17       60.27      6.25 o
  -9   8  13       35.34       36.63      8.19 o
  -8   8  13       27.48       30.71      7.62 o
  -7   8  13       92.75       99.42      8.19 o
  -6   8  13      165.42      164.21      8.82 o
  -5   8  13       52.65       44.02      7.74 o
  -4   8  13        6.15        0.62      4.77 o
  -3   8  13      256.42      241.76      6.95 o
  -2   8  13      166.78      154.04     16.78 o
  -1   8  13       11.68        8.87      5.34 o
   0   8  13        1.26       -0.86      5.42 o
  -9   9  13       61.57       56.37      8.65 o
  -8   9  13      138.68      120.18      9.33 o
  -7   9  13      233.64      232.29     10.29 o
  -6   9  13       37.90       34.81      8.19 o
  -5   9  13       38.12       34.64      8.08 o
  -4   9  13       10.84       10.47      7.51 o
  -3   9  13       32.80       26.03      5.34 o
  -2   9  13        1.72        1.82      5.27 o
  -1   9  13       56.13       53.08      6.07 o
  -7  10  13       35.69       34.92      8.36 o
  -6  10  13        4.06        0.91      7.96 o
  -5  10  13       88.85       80.82      8.70 o
  -4  10  13       69.09       72.58      8.70 o
  -3  10  13       37.04       31.40      7.85 o
   0 -10  14       21.27       26.31      5.83 o
   1 -10  14       34.91       31.79      6.06 o
   2 -10  14       96.12       98.35     10.12 o
  -2  -9  14      341.86      352.70     10.75 o
  -1  -9  14       22.26       21.88      5.61 o
   0  -9  14      118.78      116.59      6.49 o
   1  -9  14       61.96       64.67      6.09 o
   2  -9  14       10.25        5.45      5.72 o
   3  -9  14       28.80       26.34      5.81 o
   4  -9  14        0.07       -4.20      5.51 o
  -3  -8  14       76.61       78.66      7.68 o
  -2  -8  14      129.42      131.96      8.47 o
  -1  -8  14       55.28       46.31      5.45 o
   0  -8  14      125.10      140.22      9.75 o
   1  -8  14      116.16      113.27      6.17 o
   2  -8  14      379.38      387.22      9.98 o
   3  -8  14      231.06      236.73     18.40 o
   4  -8  14       27.76       33.32      5.48 o
   5  -8  14       63.30       70.97      6.43 o
  -5  -7  14      532.45      544.26     13.37 o
  -4  -7  14      435.88      444.33     11.20 o
  -3  -7  14       43.26       41.75      7.22 o
  -2  -7  14      192.85      202.37      8.87 o
  -1  -7  14       72.15       79.40      5.55 o
   0  -7  14        0.49        4.79      4.69 o
   1  -7  14       52.49       48.40      9.44 o
   2  -7  14       35.43       27.31      5.09 o
   3  -7  14       15.87       17.16      6.57 o
   4  -7  14       17.24       17.87      5.11 o
   5  -7  14      304.74      317.60     11.09 o
  -6  -6  14       50.95       48.12      8.30 o
  -4  -6  14      124.01      116.31      7.91 o
  -3  -6  14       77.74       78.60      7.34 o
  -2  -6  14      299.82      305.71     10.38 o
  -1  -6  14      290.77      288.47      9.61 o
   0  -6  14      250.95      274.13      6.75 o
   1  -6  14      477.12      483.42      7.97 o
   2  -6  14      119.68      127.17      4.34 o
   3  -6  14      112.69      112.12      5.55 o
   4  -6  14       79.80       70.73      5.19 o
  -5  -5  14       81.91       70.24      7.56 o
  -4  -5  14       80.70       80.94      7.39 o
  -3  -5  14      145.85      153.44     14.67 o
  -2  -5  14       18.82       16.34      3.96 o
  -1  -5  14       89.40       99.02      3.93 o
   0  -5  14      169.17      168.99      8.90 o
   1  -5  14       48.01       44.27      3.79 o
   2  -5  14       43.29       42.01      4.97 o
   3  -5  14      531.42      540.57     11.03 o
  -6  -4  14       73.88       65.35      7.62 o
  -5  -4  14      124.28      117.74      7.91 o
  -4  -4  14      426.75      438.89     11.55 o
  -3  -4  14      395.61      391.46      6.69 o
  -2  -4  14      249.51      251.11      8.19 o
  -1  -4  14      832.77      848.51      6.01 o
   0  -4  14      110.50      122.89      4.09 o
   1  -4  14      143.24      147.10      4.72 o
   2  -4  14      222.69      233.29      5.06 o
  -7  -3  14       93.30       77.87      7.79 o
  -6  -3  14       46.59       28.50      7.11 o
  -5  -3  14      264.73      265.87      6.60 o
  -4  -3  14        0.86       -0.55      3.85 o
  -3  -3  14       82.87       73.98      4.66 o
  -2  -3  14      141.96      144.96      3.74 o
  -1  -3  14      119.92      130.42      3.23 o
   0  -3  14      344.76      342.13      6.04 o
   1  -3  14      604.21      615.59      6.52 o
   2  -3  14      426.87      405.61     11.77 o
   3  -3  14      202.76      198.19      7.05 o
  -7  -2  14      102.63       85.83      7.85 o
  -6  -2  14      227.69      246.19      6.11 o
  -5  -2  14      417.49      436.34      6.99 o
  -4  -2  14      508.88      508.87      5.63 o
  -3  -2  14      759.53      739.52     13.16 o
  -2  -2  14       74.95       84.90      2.99 o
  -1  -2  14      171.57      190.64      3.55 o
   0  -2  14      469.92      475.24      5.62 o
   1  -2  14        7.99        8.87      3.27 o
   2  -2  14      204.00      194.08      5.97 o
   3  -2  14        4.46        1.23      4.54 o
  -8  -1  14       79.47       70.64      7.68 o
  -7  -1  14      206.17      211.47      9.21 o
  -6  -1  14       14.10       11.52      4.14 o
  -5  -1  14       29.88       30.67      3.19 o
  -4  -1  14       74.05       77.14      3.56 o
  -3  -1  14      302.92      328.80      5.39 o
  -2  -1  14      588.40      614.94      6.58 o
  -1  -1  14      558.64      546.23      6.56 o
   0  -1  14      857.66      826.23      7.89 o
   1  -1  14      297.77      303.13      6.30 o
   2  -1  14      325.70      322.52      6.54 o
  -9   0  14       36.89       28.78      7.11 o
  -8   0  14      106.40       92.54      8.08 o
  -7   0  14      364.96      380.99      7.08 o
  -6   0  14      456.65      465.44      6.48 o
  -5   0  14      449.26      424.04      5.54 o
  -4   0  14      237.87      250.45      4.55 o
  -3   0  14      106.04      120.18      3.20 o
  -2   0  14      302.30      303.42      5.45 o
  -1   0  14       28.06       23.63      2.47 o
   0   0  14      138.75      129.19      4.95 o
   1   0  14       29.55       28.78      4.25 o
   2   0  14       41.37       35.70      3.18 o
   3   0  14       93.97       84.01      7.05 o
  -9   1  14      100.11       89.92      8.13 o
  -8   1  14        0.63        8.13      6.88 o
  -7   1  14       18.61       13.92      3.42 o
  -6   1  14      113.67      109.81      4.02 o
  -5   1  14      356.57      374.52      5.39 o
  -4   1  14      325.08      334.46      4.99 o
  -3   1  14      648.19      653.94     11.04 o
  -2   1  14     1299.15     1297.34      8.02 o
  -1   1  14      359.63      331.58      4.80 o
   0   1  14      194.88      208.47      4.22 o
   1   1  14       84.09       77.14      3.64 o
   2   1  14       20.06       14.95      3.04 o
   3   1  14       59.40       53.35      5.03 o
   4   1  14        0.41        0.68      7.34 o
   5   1  14      101.11       96.58      8.76 o
  -9   2  14      198.27      203.00      9.56 o
  -8   2  14      161.53      160.00      8.76 o
  -7   2  14      283.86      282.12      6.52 o
  -6   2  14      436.90      447.09      7.25 o
  -5   2  14       25.22       28.53      4.37 o
  -4   2  14       92.24       85.50      6.37 o
  -3   2  14       12.54       13.40      3.01 o
  -2   2  14      177.89      164.64      4.00 o
  -1   2  14      137.07      128.85      6.74 o
   0   2  14       45.18       37.33      3.32 o
   1   2  14      194.62      189.94      3.96 o
   2   2  14      107.39       97.26      3.62 o
   3   2  14      128.22      123.34      5.97 o
   4   2  14        2.63        3.13      7.74 o
  -8   3  14       77.25       69.11      7.91 o
  -7   3  14      270.21      280.07      6.66 o
  -6   3  14      244.18      263.02      5.57 o
  -5   3  14      563.02      594.30      8.23 o
  -4   3  14      808.85      828.05      6.90 o
  -3   3  14      491.01      509.17      7.03 o
  -2   3  14      232.86      230.44      5.69 o
  -1   3  14       98.16       93.94      4.69 o
   0   3  14       16.81       17.35      3.38 o
   1   3  14      104.55      104.26      7.31 o
   2   3  14        6.26        8.99      4.80 o
   3   3  14      191.24      168.10      6.65 o
   4   3  14       72.34       61.87      5.79 o
  -9   4  14      141.31      135.94      8.25 o
  -8   4  14      232.20      248.44      8.82 o
  -7   4  14       29.06       28.81      3.79 o
  -6   4  14       58.28       61.47      3.97 o
  -5   4  14       12.14        9.88      3.44 o
  -4   4  14      410.74      409.74      5.56 o
  -3   4  14      118.18      111.12      6.68 o
  -2   4  14       29.69       33.00      4.20 o
  -1   4  14      312.63      313.49      5.14 o
   0   4  14      243.83      232.41      4.89 o
   1   4  14       93.94       80.46      5.55 o
   2   4  14        6.33        9.53      5.19 o
   3   4  14       60.04       60.91      6.60 o
 -10   5  14        9.96       12.11      7.51 o
  -9   5  14      200.91      218.58      9.67 o
  -8   5  14      299.17      314.19     10.07 o
  -7   5  14      243.81      249.64      8.99 o
  -6   5  14      300.62      307.69      6.66 o
  -5   5  14      540.90      537.20     11.15 o
  -4   5  14      230.78      226.05      5.81 o
  -3   5  14       47.52       48.34      4.42 o
  -2   5  14       39.79       37.53      3.82 o
  -1   5  14       74.21       70.88      5.27 o
   0   5  14        1.23       -0.34      4.97 o
   1   5  14      211.75      223.91      7.74 o
   2   5  14      100.71       88.38      6.54 o
   3   5  14       48.51       49.74      5.95 o
 -10   6  14       60.20       54.49      8.42 o
  -9   6  14       57.15       61.66      8.13 o
  -8   6  14       24.06       20.53      7.39 o
  -7   6  14        8.92       14.79      7.11 o
  -6   6  14      342.77      344.51      9.95 o
  -5   6  14      107.07       93.42      5.05 o
  -4   6  14      114.74      108.41      5.26 o
  -3   6  14      217.75      207.55      5.93 o
  -2   6  14      170.64      161.81      6.11 o
  -1   6  14      110.85      113.54      5.98 o
   0   6  14      105.71       92.34      6.15 o
   1   6  14        5.54        5.63      5.47 o
   2   6  14       75.77       72.68      6.43 o
  -9   7  14       94.78       81.56      8.82 o
  -8   7  14      167.84      162.78      9.44 o
  -7   7  14      266.03      279.27     10.01 o
  -6   7  14       96.64       86.28      8.02 o
  -5   7  14       41.97       39.59      7.51 o
  -4   7  14        0.36        4.03      4.78 o
  -3   7  14        0.16       -3.98      5.01 o
  -2   7  14        3.91        5.21      5.07 o
  -1   7  14      142.49      138.98      6.97 o
   0   7  14       89.62       83.71      6.13 o
   1   7  14      126.58      118.26      6.56 o
  -9   8  14        0.07        3.81      7.91 o
  -8   8  14      101.20       89.75      8.53 o
  -7   8  14      171.46      179.39      9.61 o
  -6   8  14      207.55      215.68     10.07 o
  -5   8  14       87.48       88.84      8.36 o
  -4   8  14       70.90       63.80      5.60 o
  -3   8  14      141.46      137.20      6.39 o
  -2   8  14      170.77      166.07     17.03 o
  -1   8  14        1.39        7.20      5.55 o
   0   8  14       41.86       41.79      6.09 o
  -8   9  14       28.61       34.81      8.42 o
  -7   9  14       34.83       33.61      8.13 o
  -6   9  14        5.69       -4.78      7.68 o
  -5   9  14       14.30       14.50      8.02 o
  -4   9  14        0.30        0.68      7.68 o
  -3   9  14      132.75      121.27      7.51 o
  -2   9  14      145.83      156.14     12.23 o
  -2  -9  15       40.87       38.90      7.74 o
  -1  -9  15       96.42      105.21      6.27 o
   0  -9  15      186.67      186.35      7.06 o
   1  -9  15       54.21       47.06      5.97 o
   2  -9  15        0.62       -0.13      5.55 o
   3  -9  15       25.54       22.19      5.67 o
  -3  -8  15        3.38        1.48      6.94 o
  -2  -8  15       72.48       71.44      8.19 o
  -1  -8  15        5.75        6.14      5.23 o
   0  -8  15        6.31        4.76      5.35 o
   1  -8  15       91.09      101.71     10.15 o
   2  -8  15      247.54      245.60      7.96 o
   3  -8  15      217.27      235.45      7.16 o
   4  -8  15      178.99      170.07      7.76 o
  -4  -7  15       29.15       25.31      7.28 o
  -3  -7  15      115.39      121.09      8.53 o
  -2  -7  15      203.14      194.92      9.16 o
  -1  -7  15       81.65       70.19      8.02 o
   0  -7  15       10.12        1.14      7.34 o
   1  -7  15       40.33       35.32      7.56 o
   2  -7  15       62.82       64.44      7.96 o
   3  -7  15      170.33      173.14      8.99 o
   4  -7  15       35.75       40.61      7.17 o
  -5  -6  15        3.21        3.98      6.94 o
  -4  -6  15       30.97       25.59      7.22 o
  -3  -6  15        1.45        7.34      7.00 o
  -2  -6  15       90.40       75.65      7.56 o
  -1  -6  15       86.94       74.05      7.68 o
   0  -6  15      168.76      174.44      8.65 o
   1  -6  15      309.83      331.54     10.29 o
   2  -6  15      504.33      513.95     11.72 o
   3  -6  15      119.12      113.36      7.85 o
  -5  -5  15       49.52       51.25      7.51 o
  -4  -5  15      114.17      112.33      8.08 o
  -3  -5  15      121.58      110.40      7.91 o
  -2  -5  15       75.08       67.59      4.63 o
  -1  -5  15       10.94        7.45      4.91 o
   0  -5  15       67.90       65.12     10.27 o
   1  -5  15      287.33      280.16      6.30 o
   2  -5  15      117.36      140.60      7.96 o
   3  -5  15      158.63      155.56      7.79 o
  -6  -4  15        2.24        0.46      7.05 o
  -5  -4  15        4.59       10.07      6.94 o
  -4  -4  15      116.75      107.04      7.91 o
  -3  -4  15       59.37       50.84      4.34 o
  -2  -4  15      158.34      165.49      5.95 o
  -1  -4  15      429.65      432.21      6.73 o
   0  -4  15      508.85      544.11     19.74 o
   1  -4  15      194.22      197.29      6.85 o
   2  -4  15       86.11       78.83      6.83 o
  -7  -3  15        4.50        7.11      7.22 o
  -6  -3  15      108.36       92.31      8.42 o
  -5  -3  15      140.00      129.91      8.36 o
  -4  -3  15       34.65       33.61      4.17 o
  -3  -3  15        0.62        0.46      3.69 o
  -2  -3  15        1.92        4.04      2.66 o
  -1  -3  15      435.64      460.23      5.81 o
   0  -3  15      381.73      411.52      5.72 o
   1  -3  15      316.37      329.62      5.48 o
  -7  -2  15        6.52        5.12      7.28 o
  -6  -2  15       18.49        9.56      7.00 o
  -5  -2  15       71.11       66.24      5.80 o
  -4  -2  15      157.39      150.35      4.16 o
  -3  -2  15      365.94      373.80      5.20 o
  -2  -2  15      319.96      355.61      6.48 o
  -1  -2  15      373.76      401.16      5.50 o
   0  -2  15       93.13       91.28      4.04 o
   1  -2  15        6.20        6.51      4.49 o
   2  -2  15       80.37       78.82      5.21 o
  -8  -1  15       95.96       93.28      8.36 o
  -7  -1  15       95.25       86.17      8.30 o
  -6  -1  15        3.02        7.28      6.77 o
  -5  -1  15        2.68        2.87      3.19 o
  -4  -1  15        0.80        1.66      3.20 o
  -3  -1  15      442.78      458.45      7.13 o
  -2  -1  15      455.93      474.78      7.28 o
  -1  -1  15      409.28      419.05      5.51 o
   0  -1  15      585.61      592.57      6.28 o
   1  -1  15      420.39      432.50      7.36 o
   2  -1  15       44.83       49.43      7.22 o
  -9   0  15        1.87        5.92      6.88 o
  -8   0  15        4.23       -1.37      7.17 o
  -7   0  15       61.05       57.96      7.68 o
  -6   0  15       28.61       23.77      3.47 o
  -5   0  15      235.93      251.41      4.87 o
  -4   0  15      377.78      390.18      9.01 o
  -3   0  15      338.00      362.24      4.48 o
  -2   0  15        4.45        3.78      2.56 o
  -1   0  15        0.03        0.19      3.19 o
   0   0  15       30.68       29.36      4.43 o
   1   0  15      166.92      177.41     10.98 o
   2   0  15      702.90      714.78     12.46 o
   4   0  15      104.79      106.30      7.91 o
   5   0  15      139.76      142.76      9.04 o
  -9   1  15       71.70       67.51      7.96 o
  -8   1  15       10.37        5.97      7.11 o
  -7   1  15        0.59       -0.68      4.36 o
  -6   1  15       41.65       39.28      3.62 o
  -5   1  15      199.79      187.47      4.61 o
  -4   1  15      282.02      311.19      5.11 o
  -3   1  15      478.06      513.74      7.36 o
  -2   1  15      941.31      993.32     13.82 o
  -1   1  15      276.24      286.44      5.97 o
   0   1  15       79.43       86.93      5.12 o
   1   1  15      187.04      180.83      4.52 o
   2   1  15      164.88      160.67      5.91 o
   3   1  15       30.51       21.84      7.05 o
   4   1  15      117.15      128.15      8.93 o
  -9   2  15       10.20       10.75      7.45 o
  -8   2  15        7.77        4.95      7.28 o
  -7   2  15      134.07      132.47      8.47 o
  -6   2  15      366.48      386.72     22.84 o
  -5   2  15      130.78      136.17      8.05 o
  -4   2  15        0.30        2.24      4.22 o
  -3   2  15        0.10        2.25      4.12 o
  -2   2  15       41.30       39.93      3.31 o
  -1   2  15      181.51      194.49      5.33 o
   0   2  15      553.13      574.06      7.62 o
   1   2  15      411.44      406.31      5.09 o
   2   2  15      327.97      301.99      7.18 o
   3   2  15      173.88      168.64      6.68 o
   4   2  15      172.62      171.09      9.84 o
  -8   3  15       49.40       48.97      8.13 o
  -7   3  15       69.38       66.32      7.91 o
  -6   3  15      257.96      277.31      6.64 o
  -5   3  15      341.00      365.54      6.99 o
  -4   3  15      564.98      590.58      6.34 o
  -3   3  15      236.84      252.30      4.81 o
  -2   3  15      252.82      275.65      5.87 o
  -1   3  15      122.23      115.12      4.97 o
   0   3  15       86.86       88.69      4.29 o
   1   3  15       11.33       13.31      5.01 o
   2   3  15       50.13       45.75      5.50 o
   3   3  15      219.73      200.60      7.06 o
  -7   4  15       45.60       50.34      4.97 o
  -6   4  15       29.88       28.43      4.65 o
  -5   4  15       18.65       19.28      3.71 o
  -4   4  15       91.25       93.44      4.08 o
  -3   4  15      104.40      115.26      4.99 o
  -2   4  15      225.74      242.28      5.89 o
  -1   4  15      680.88      682.35      7.05 o
   0   4  15      453.94      428.83     19.74 o
   1   4  15      235.68      218.09      6.85 o
   2   4  15      154.59      155.99      6.69 o
   3   4  15      219.91      231.95      7.44 o
  -9   5  15       68.27       69.50      7.96 o
  -8   5  15      230.73      245.65      9.67 o
  -7   5  15      153.47      152.15      8.25 o
  -6   5  15      181.31      185.99      8.19 o
  -5   5  15      226.29      233.82      6.52 o
  -4   5  15      232.15      247.40      6.09 o
  -3   5  15       97.20       91.60      5.04 o
  -2   5  15       63.76       62.82      4.17 o
  -1   5  15        2.87        2.47      5.03 o
   0   5  15       91.90       95.06      6.06 o
   1   5  15      162.53      154.55      9.84 o
   2   5  15      308.65      291.39     14.42 o
  -9   6  15       19.01       16.10      7.39 o
  -8   6  15       24.48       38.79      7.68 o
  -7   6  15       27.52       22.01      7.11 o
  -6   6  15       56.01       55.74      7.51 o
  -5   6  15       76.16       70.47      7.51 o
  -4   6  15      152.51      159.14      8.42 o
  -3   6  15      495.85      516.56     11.52 o
  -2   6  15      295.08      284.46      7.31 o
  -1   6  15      368.95      370.65      9.41 o
   0   6  15      214.15      220.72      9.41 o
   1   6  15      161.25      157.88      7.06 o
  -9   7  15       96.34      106.48      9.21 o
  -8   7  15       77.63       87.65      8.76 o
  -7   7  15       93.27       96.01      8.53 o
  -6   7  15       59.40       59.21      7.96 o
  -5   7  15      148.56      142.78      6.14 o
  -4   7  15       68.86       62.33      5.75 o
  -3   7  15        5.87        3.77      5.30 o
  -2   7  15      147.37      150.78     11.26 o
  -1   7  15       56.58       50.76      6.07 o
   0   7  15      273.60      269.43     22.41 o
  -8   8  15       20.47       18.43      7.85 o
  -7   8  15       75.67       86.11      8.76 o
  -6   8  15      121.38      124.56      9.10 o
  -5   8  15      187.30      172.91      9.73 o
  -4   8  15      212.57      214.43      7.03 o
  -3   8  15      318.39      321.19      9.16 o
  -2   8  15      177.86      169.63      7.68 o
  -1   8  15      111.60      124.34      6.82 o
  -7   9  15      109.48      106.36      9.44 o
  -6   9  15       30.41       25.88      8.36 o
  -5   9  15        0.95        1.31      8.08 o
  -4   9  15       65.23       67.06      8.93 o
  -3   9  15       56.16       51.01      9.33 o
  -3  -8  16        3.86        3.92      7.17 o
  -2  -8  16       54.47       40.67      8.08 o
  -1  -8  16        4.23        5.52      7.79 o
   0  -8  16        1.89       -0.68      7.96 o
   1  -8  16       93.78       93.91      9.10 o
   2  -8  16       68.27       68.59      8.42 o
   3  -8  16      158.86      163.18      9.27 o
  -4  -7  16       22.38       22.86      7.51 o
  -3  -7  16       49.49       40.38      7.85 o
  -2  -7  16        1.18       -2.56      7.51 o
  -1  -7  16       19.45       16.49      7.68 o
   0  -7  16       24.86       13.59      7.85 o
   1  -7  16       15.20       11.60      7.56 o
   2  -7  16      105.22      100.22      8.36 o
   3  -7  16       74.81       72.63      8.13 o
  -5  -6  16        4.92        1.88      7.00 o
  -4  -6  16       26.17       22.13      7.56 o
  -3  -6  16       19.66       13.94      7.28 o
  -2  -6  16       23.52       16.15      7.51 o
  -1  -6  16      139.50      126.38      8.76 o
   0  -6  16       52.83       40.10      7.85 o
   1  -6  16      225.85      236.90      9.84 o
   2  -6  16      116.98      119.84      8.25 o
   3  -6  16        4.59       -2.79      6.71 o
  -6  -5  16       32.71       31.00      7.51 o
  -5  -5  16       59.96       51.19      7.96 o
  -4  -5  16       16.33       21.61      7.28 o
  -3  -5  16       26.12       18.43      7.34 o
  -2  -5  16       14.63        5.46      6.83 o
  -1  -5  16       37.03       41.01      7.34 o
   0  -5  16      154.17      135.14      8.08 o
   1  -5  16       95.79      101.75      7.85 o
   2  -5  16      141.62      138.72      8.08 o
  -6  -4  16       29.14       29.80      8.13 o
  -5  -4  16       51.97       40.55      7.74 o
  -4  -4  16       30.13       30.09      7.28 o
  -3  -4  16      120.10      127.86      8.25 o
  -2  -4  16      213.37      214.13      5.81 o
  -1  -4  16      216.21      211.24      5.77 o
   0  -4  16       70.67       69.76      4.73 o
   1  -4  16        0.67       -4.10      5.97 o
  -7  -3  16       44.70       52.55      8.30 o
  -6  -3  16        0.72        1.08      7.51 o
  -5  -3  16        7.54       15.36      7.28 o
  -4  -3  16       10.41       11.94      7.11 o
  -3  -3  16       58.26       58.07      3.82 o
  -2  -3  16       69.36       66.24      4.46 o
  -1  -3  16      190.22      190.67      4.78 o
   0  -3  16      442.62      464.26      7.27 o
   1  -3  16      103.41      107.27      7.17 o
  -8  -2  16       79.94       72.63      8.19 o
  -7  -2  16       49.83       55.23      8.25 o
  -6  -2  16        5.47        6.94      7.34 o
  -5  -2  16      125.89      118.31      8.59 o
  -4  -2  16      472.26      493.16      6.13 o
  -3  -2  16      120.56      114.51      3.69 o
  -2  -2  16       59.13       54.79      3.09 o
  -1  -2  16        0.94       -0.92      3.58 o
   0  -2  16       73.41       60.18      3.97 o
  -8  -1  16       30.34       23.95      7.45 o
  -7  -1  16        4.26        1.88      7.51 o
  -6  -1  16       35.59       27.02      7.56 o
  -5  -1  16       72.29       76.98      3.88 o
  -4  -1  16       68.30       64.99      3.26 o
  -3  -1  16      310.33      334.10      4.58 o
  -2  -1  16      399.05      420.92      5.18 o
  -1  -1  16      202.88      205.12      5.90 o
   0  -1  16      269.43      280.85      6.59 o
  -9   0  16       43.64       44.71      8.02 o
  -8   0  16        6.99        7.00      7.39 o
  -7   0  16       99.30       96.64      8.65 o
  -6   0  16      308.61      320.10     10.52 o
  -5   0  16      106.58      100.88      5.64 o
  -4   0  16      133.13      139.84      4.39 o
  -3   0  16        5.15        4.96      3.25 o
  -2   0  16        2.15        3.04      2.68 o
  -1   0  16       18.18       17.40      3.52 o
   0   0  16       17.40       13.60      4.45 o
   2   0  16       51.01       46.58      7.00 o
  -9   1  16        6.87        3.92      7.56 o
  -8   1  16        7.61        7.62      7.56 o
  -7   1  16      117.45      120.47      8.70 o
  -6   1  16      144.94      146.65      5.82 o
  -5   1  16      245.45      245.88      5.20 o
  -4   1  16      236.12      242.16      5.79 o
  -3   1  16      339.34      346.13     18.85 o
  -2   1  16      301.08      326.64      6.60 o
  -1   1  16      163.18      158.29      7.74 o
   0   1  16        3.39        4.03      4.20 o
   1   1  16      127.88      126.38      8.36 o
   2   1  16       31.54       25.96      6.09 o
   3   1  16        0.99        4.38      6.60 o
   4   1  16        0.62        4.32      7.34 o
  -9   2  16       42.56       50.96      8.42 o
  -8   2  16      111.22      107.67      9.10 o
  -7   2  16      137.62      125.59      8.93 o
  -6   2  16      106.77      109.43      8.30 o
  -5   2  16        3.33        4.45      4.58 o
  -4   2  16       48.26       55.89      7.82 o
  -3   2  16       13.87       17.54      4.44 o
  -2   2  16       38.25       39.36      6.37 o
  -1   2  16       89.21       84.36      4.58 o
   0   2  16       28.60       21.50      6.03 o
   1   2  16      318.28      314.15      8.53 o
   2   2  16      386.88      390.03      7.92 o
   3   2  16       35.97       33.60      5.34 o
  -8   3  16      120.22      131.22      9.33 o
  -7   3  16      166.20      167.16      9.38 o
  -6   3  16      279.67      295.93     10.41 o
  -5   3  16      224.84      227.47      6.43 o
  -4   3  16      122.76      131.19      5.54 o
  -3   3  16      251.13      260.50      5.75 o
  -2   3  16       21.59       19.31      6.97 o
  -1   3  16       22.17       19.22      6.09 o
   0   3  16        3.61        7.96      4.83 o
   1   3  16        0.06        1.60      5.12 o
   2   3  16        1.32        0.34      5.29 o
   3   3  16       53.21       46.47      5.69 o
  -7   4  16        6.45        9.27      7.91 o
  -6   4  16       36.17       33.38      5.02 o
  -5   4  16        4.98        4.15      4.55 o
  -4   4  16       71.81       70.84      5.40 o
  -3   4  16       13.58        9.33      6.20 o
  -2   4  16       18.97       15.93      6.83 o
  -1   4  16      312.33      288.55     17.09 o
   0   4  16      478.82      480.49     12.03 o
   1   4  16       16.79       12.05      5.45 o
   2   4  16      137.69      127.32      6.63 o
  -8   5  16      291.00      309.59     10.24 o
  -7   5  16       71.55       70.93      7.51 o
  -6   5  16       60.39       57.67      7.34 o
  -5   5  16      217.89      233.32      6.70 o
  -4   5  16       42.93       27.13      7.00 o
  -3   5  16        0.64        4.89      6.43 o
  -2   5  16       17.17       14.68      5.26 o
  -1   5  16       16.41       14.52      5.46 o
   0   5  16        7.03        3.89      5.29 o
   1   5  16       23.69       16.28      5.73 o
  -9   6  16       16.59       28.10      7.91 o
  -8   6  16       28.59       30.94      7.39 o
  -7   6  16       32.04       36.63      7.68 o
  -6   6  16       12.77        7.68      6.71 o
  -5   6  16       11.32       10.01      6.88 o
  -4   6  16       41.95       35.32      5.49 o
  -3   6  16      164.50      159.24      6.61 o
  -2   6  16      254.74      251.12      7.46 o
  -1   6  16       44.57       38.72      5.89 o
   0   6  16      155.05      130.47      6.77 o
  -8   7  16       58.98       56.48      8.13 o
  -7   7  16       80.39       80.08      8.25 o
  -6   7  16       17.21       17.63      7.56 o
  -5   7  16        0.50        0.48      5.17 o
  -4   7  16       37.06       36.78      6.46 o
  -3   7  16       75.07       72.85      5.97 o
  -2   7  16       33.40       26.65      5.89 o
  -1   7  16        5.41        5.58      5.66 o
  -7   8  16       20.41       20.59      8.08 o
  -6   8  16       33.15       28.27      8.19 o
  -5   8  16       80.09       75.87      8.99 o
  -4   8  16      128.50      132.26      8.84 o
  -3   8  16       50.47       39.17      5.93 o
  -1  -8  17      106.89      113.58      9.38 o
   0  -8  17      222.45      225.24     10.75 o
   1  -8  17      244.38      242.58     10.81 o
  -3  -7  17       31.66       24.80      8.19 o
  -2  -7  17        2.43       -3.87      7.62 o
  -1  -7  17        0.82        1.99      8.02 o
   0  -7  17        5.29        0.74      8.13 o
   1  -7  17       34.45       31.17      8.25 o
   2  -7  17       50.88       46.30      8.08 o
  -5  -6  17       21.14       20.93      7.79 o
  -4  -6  17       33.24       31.28      8.08 o
  -3  -6  17      153.92      153.29      9.33 o
  -2  -6  17      468.97      475.61     12.40 o
  -1  -6  17      485.53      485.34     12.40 o
   0  -6  17      118.69      130.25      8.82 o
   1  -6  17        8.57        0.97      7.28 o
   2  -6  17       24.53       22.41      7.34 o
  -6  -5  17      215.76      207.77     10.18 o
  -5  -5  17       43.56       43.63      8.08 o
  -4  -5  17       11.04        8.30      7.74 o
  -3  -5  17        1.64        2.90      7.45 o
  -2  -5  17        3.77        4.55      7.45 o
  -1  -5  17       91.48       89.87      8.25 o
   0  -5  17       44.28       36.97      7.68 o
   1  -5  17       90.63       82.87      7.85 o
   2  -5  17      157.64      130.42      8.25 o
  -6  -4  17       16.88       12.06      7.96 o
  -5  -4  17      180.22      183.66      9.90 o
  -4  -4  17      379.48      391.26     11.55 o
  -3  -4  17      756.39      752.21     13.82 o
  -2  -4  17      340.36      335.35     10.52 o
  -1  -4  17       33.08       32.25      7.00 o
   0  -4  17        2.23        1.54      6.65 o
   1  -4  17       66.39       70.76      7.39 o
  -7  -3  17       77.37       81.39      8.99 o
  -6  -3  17        0.43        5.29      7.85 o
  -5  -3  17        4.92        3.47      7.62 o
  -4  -3  17       20.77       15.30      7.56 o
  -3  -3  17       82.29       70.98      7.91 o
  -2  -3  17       32.61       30.07      4.47 o
  -1  -3  17       97.31       88.10      7.74 o
   0  -3  17      347.23      347.24      9.95 o
  -8  -2  17       41.75       33.90      7.91 o
  -7  -2  17      100.64      110.12      9.50 o
  -6  -2  17      201.62      201.75     10.12 o
  -5  -2  17      897.10      914.82     15.41 o
  -4  -2  17      566.96      546.42     12.46 o
  -3  -2  17       42.59       42.65      3.26 o
  -2  -2  17        2.18        2.95      3.66 o
  -1  -2  17       74.14       74.91      7.28 o
   0  -2  17        3.86        7.56      6.20 o
  -8  -1  17        2.99        1.25      7.68 o
  -7  -1  17       10.53        7.34      8.19 o
  -6  -1  17       35.55       37.94      8.19 o
  -5  -1  17       65.76       63.48      8.19 o
  -4  -1  17      119.48      115.16      5.69 o
  -3  -1  17       48.45       40.20      3.15 o
  -2  -1  17      247.26      238.06      5.21 o
  -1  -1  17      300.09      318.25      7.96 o
  -8   0  17      189.21      184.17      9.95 o
  -7   0  17      621.95      655.80     14.05 o
  -6   0  17      431.75      462.53     12.40 o
  -5   0  17       73.52       79.51      8.42 o
  -4   0  17       34.49       39.16      4.37 o
  -3   0  17       11.77       10.40      3.25 o
  -2   0  17        4.13        5.26      3.68 o
  -1   0  17        0.51       11.20      6.65 o
  -9   1  17        4.37       -1.65      7.79 o
  -8   1  17        3.40        6.60      7.91 o
  -7   1  17      102.38       97.94      8.76 o
  -6   1  17      231.95      238.43     10.18 o
  -5   1  17        8.24        3.24      7.39 o
  -4   1  17      105.30       91.80      8.08 o
  -3   1  17      457.78      478.40     11.32 o
  -2   1  17      289.30      304.07      9.56 o
   1   1  17       39.56       35.89      7.79 o
   2   1  17       21.20        8.93      7.22 o
  -9   2  17      272.20      287.91     11.49 o
  -8   2  17      270.73      276.77     11.09 o
  -7   2  17       94.31       92.31      8.76 o
  -6   2  17       57.87       51.70      8.13 o
  -5   2  17        0.12        2.39      7.05 o
  -4   2  17        0.37        3.13      6.88 o
  -3   2  17        6.12        2.73      6.71 o
   1   2  17      391.02      378.44      7.68 o
   2   2  17      130.91      110.01      6.31 o
  -8   3  17      133.11      132.41      9.61 o
  -7   3  17        9.39        7.68      7.56 o
  -6   3  17       68.97       66.09      8.36 o
  -5   3  17      362.17      371.18     11.09 o
  -4   3  17      156.57      170.18      8.87 o
  -2   3  17        7.79        2.16      6.09 o
  -1   3  17       24.88       28.04      6.77 o
   0   3  17        0.29        4.53      5.04 o
   1   3  17       12.27        6.29      5.35 o
   2   3  17       15.00        8.00      5.44 o
  -7   4  17        3.10        4.32      7.96 o
  -6   4  17       10.38       15.98      7.91 o
  -5   4  17       18.32       17.36      7.82 o
  -4   4  17       11.71       14.36      4.80 o
  -3   4  17        2.34        2.50      6.60 o
  -2   4  17       20.27       15.64      6.94 o
  -1   4  17      415.41      423.80      9.53 o
   0   4  17      162.92      144.42      8.47 o
   1   4  17       35.72       27.89      5.70 o
  -7   5  17      190.15      203.00      9.16 o
  -6   5  17       99.69      101.98      7.68 o
  -5   5  17       19.11       13.63      5.16 o
  -4   5  17        0.96       -0.63      6.94 o
  -3   5  17       44.77       36.46      7.51 o
  -2   5  17        0.02        4.85      5.19 o
  -1   5  17       44.57       36.99      5.80 o
   0   5  17      100.96       77.89      9.56 o
  -8   6  17        0.21       -3.24      7.34 o
  -7   6  17        1.39        1.59      7.17 o
  -6   6  17        4.77        9.50      7.11 o
  -5   6  17        4.22        2.96      7.28 o
  -4   6  17       49.96       37.90      5.70 o
  -3   6  17      186.86      192.66     10.66 o
  -2   6  17      139.09      122.35      9.78 o
  -1   6  17       57.90       47.34      6.12 o
  -7   7  17        1.58        8.47      7.68 o
  -6   7  17        7.97        2.22      7.68 o
  -5   7  17       67.06       67.79      5.89 o
  -4   7  17        3.45       -1.57      5.39 o
  -3   7  17       98.27       95.47      6.45 o
  -2   7  17      117.97      114.99      6.71 o
  -2  -7  18        1.55        3.13      7.91 o
  -1  -7  18       34.60       38.16      8.70 o
   0  -7  18       70.39       60.86      8.65 o
  -4  -6  18       29.40       23.26      8.02 o
  -3  -6  18      293.85      328.98     11.55 o
  -2  -6  18      432.70      446.94     12.63 o
  -1  -6  18      235.27      236.33     10.58 o
   0  -6  18      124.81      136.73      9.44 o
   1  -6  18       12.15        6.37      7.45 o
   2  -6  18       75.94       69.33      7.96 o
  -5  -5  18       16.76       22.07      8.42 o
  -4  -5  18        1.65        4.44      8.08 o
  -3  -5  18       19.61       22.81      8.08 o
  -2  -5  18       30.91       26.73      7.96 o
  -1  -5  18        4.31        4.78      7.51 o
   0  -5  18       26.32       23.09      7.51 o
   1  -5  18       16.11       18.09      7.28 o
  -6  -4  18       40.77       46.36      8.76 o
  -5  -4  18      270.41      275.00     11.03 o
  -4  -4  18      342.89      367.03     11.72 o
  -3  -4  18      253.46      261.18     10.52 o
  -2  -4  18      361.40      354.01     11.15 o
  -1  -4  18        8.51        8.87      7.28 o
   0  -4  18       20.88       20.25      7.28 o
   1  -4  18       86.66       88.50      7.74 o
  -7  -3  18        5.30        1.82      8.13 o
  -6  -3  18       34.22       38.34      8.70 o
  -5  -3  18        0.05        3.13      8.19 o
  -4  -3  18        1.00        1.31      7.62 o
  -3  -3  18        8.89        2.16      7.45 o
  -2  -3  18        2.33        3.07      7.22 o
  -1  -3  18       42.45       29.12      7.28 o
   0  -3  18      202.52      204.08      8.93 o
  -7  -2  18      179.55      215.34     10.86 o
  -6  -2  18      200.50      210.67     10.58 o
  -5  -2  18      293.03      307.48     11.20 o
  -4  -2  18      380.29      397.63     11.60 o
  -3  -2  18       10.28       10.69      7.45 o
  -2  -2  18       10.22       13.82      7.22 o
  -1  -2  18      143.49      151.12      8.53 o
  -8  -1  18       32.29       30.77      8.25 o
  -7  -1  18        4.18        3.19      8.13 o
  -6  -1  18        8.43       10.01      8.30 o
  -5  -1  18       24.26       21.27      8.19 o
  -4  -1  18       18.69       18.77      7.62 o
  -3  -1  18       31.53       31.23      7.68 o
  -2  -1  18       96.79       99.42      8.02 o
  -1  -1  18      282.54      311.01      9.84 o
  -8   0  18      185.90      201.12     10.47 o
  -7   0  18      210.68      208.00     10.52 o
  -6   0  18      150.62      154.65      9.78 o
  -5   0  18       34.16       32.19      8.08 o
  -4   0  18       11.78        6.71      7.39 o
  -3   0  18      127.45      127.97      8.65 o
  -2   0  18        8.16       10.81      6.83 o
  -8   1  18        9.22       11.43      8.42 o
  -7   1  18       54.64       49.88      8.76 o
  -6   1  18       60.69       66.89      8.65 o
  -5   1  18        7.10       10.81      7.74 o
  -4   1  18       82.70       79.46      8.30 o
  -3   1  18      297.46      336.32     10.47 o
   1   1  18        8.57       17.18      7.51 o
   2   1  18       10.73       15.41      7.28 o
  -8   2  18       70.43       69.96      9.16 o
  -7   2  18       26.52       30.66      8.25 o
  -6   2  18        0.92        0.63      7.62 o
  -5   2  18      108.81      114.72      8.82 o
  -4   2  18        1.50        7.68      7.22 o
  -3   2  18       75.17       82.19      7.91 o
   0   2  18      295.24      286.38     11.15 o
   1   2  18      199.90      193.61      9.90 o
  -8   3  18       33.99       30.43      8.70 o
  -7   3  18        9.98        9.73      8.19 o
  -6   3  18      148.04      167.96      9.78 o
  -5   3  18      141.09      132.41      8.99 o
  -4   3  18        7.66        6.26      7.05 o
  -1   3  18        0.35        5.86      8.13 o
   0   3  18       18.65       14.62      5.25 o
   1   3  18       35.53       33.12      5.54 o
  -7   4  18       85.46       94.76      9.38 o
  -6   4  18       32.83       33.61      8.25 o
  -5   4  18      180.81      193.33      9.78 o
  -3   4  18       81.60       74.79      7.22 o
  -2   4  18      322.74      344.06     22.92 o
  -1   4  18      265.57      258.82     12.97 o
   0   4  18      261.13      225.35      7.21 o
  -6   5  18        7.47       11.20      6.71 o
  -5   5  18       10.48        8.70      6.77 o
  -4   5  18      191.06      194.75      9.10 o
  -3   5  18        9.98       12.26      5.42 o
  -2   5  18        2.21        7.20      5.54 o
  -1   5  18       82.90       76.82      6.48 o
  -7   6  18      131.83      141.57      8.93 o
  -6   6  18       62.79       63.19      8.02 o
  -5   6  18      115.77      105.51      8.59 o
  -4   6  18      359.98      380.43      8.46 o
  -3   6  18      220.81      210.64      7.42 o
  -2   6  18       91.95       87.01      9.41 o
  -5   7  18       40.98       32.70      8.30 o
  -2  -6  19      191.35      189.12     10.24 o
  -1  -6  19      148.94      146.01      9.73 o
  -4  -5  19       11.49       13.71      8.19 o
  -3  -5  19        2.50        6.71      8.02 o
  -2  -5  19       30.94       34.24      8.59 o
  -1  -5  19      157.20      165.00      9.78 o
   0  -5  19      169.56      167.16      9.67 o
   1  -5  19       37.98       41.46      7.74 o
  -5  -4  19      145.23      142.54      9.95 o
  -4  -4  19      132.59      138.55      9.90 o
  -3  -4  19      199.62      206.75     10.29 o
  -2  -4  19      114.04      105.34      8.99 o
  -1  -4  19       16.27       15.02      7.56 o
   0  -4  19        1.01        2.90      7.11 o
  -6  -3  19       33.81       37.08      8.87 o
  -5  -3  19        0.18       -1.25      8.25 o
  -4  -3  19       84.49       79.91      8.99 o
  -3  -3  19      150.88      159.14      9.67 o
  -2  -3  19      307.62      305.21     10.86 o
  -1  -3  19       97.37       91.57      8.30 o
   0  -3  19       79.59       76.73      7.85 o
  -6  -2  19      131.45      139.01     10.07 o
  -5  -2  19      198.34      193.44     10.47 o
  -4  -2  19      111.15       83.78      8.99 o
  -3  -2  19        6.95        8.08      7.79 o
  -2  -2  19       23.84       22.75      7.51 o
  -1  -2  19        0.98        4.15      7.05 o
  -7  -1  19        0.17        0.28      8.30 o
  -6  -1  19       24.74       19.68      8.70 o
  -5  -1  19      182.40      200.55     10.52 o
  -4  -1  19      575.86      623.61     13.88 o
  -3  -1  19      158.58      169.50      9.61 o
  -2  -1  19       22.11       17.35      7.39 o
  -7   0  19      119.45      125.70      9.90 o
  -6   0  19       32.86       24.23      8.82 o
  -5   0  19       12.26        9.10      8.08 o
  -4   0  19       94.38       95.95      9.04 o
  -3   0  19        5.66        8.70      7.56 o
  -2   0  19      183.07      194.12      9.16 o
   1   0  19      378.30      356.40     11.43 o
  -7   1  19      191.90      203.28     10.75 o
  -6   1  19      565.20      593.12     14.05 o
  -5   1  19      228.56      233.94     10.64 o
  -4   1  19       23.74       25.59      8.02 o
  -3   1  19      213.32      242.98      9.84 o
   1   1  19        1.60        0.40      7.62 o
  -8   2  19       14.61        9.50      8.25 o
  -7   2  19        8.28       10.47      8.47 o
  -6   2  19       41.81       36.17      8.65 o
  -5   2  19        1.44        3.98      7.68 o
  -4   2  19       99.63      102.83      8.59 o
   0   2  19       64.16       57.22      8.70 o
  -7   3  19      306.08      317.32     12.00 o
  -6   3  19       77.38       77.81      8.99 o
  -5   3  19      124.06      131.96      8.99 o
  -1   3  19        2.92        5.74      8.30 o
   0   3  19       52.33       54.94      9.04 o
  -7   4  19       27.16       33.84      8.70 o
  -6   4  19       56.35       61.43      8.76 o
  -5   4  19      383.53      414.30     12.11 o
  -2   4  19      184.32      175.98     10.69 o
  -1   4  19       64.87       54.88      5.73 o
  -4   5  19        3.93        3.53      6.48 o
  -3   5  19        0.09        4.32      5.48 o
  -2   5  19       12.17        9.73      8.59 o
  -3  -4  20       25.57       26.56      8.59 o
  -2  -4  20      165.95      160.05      9.84 o
  -1  -4  20      147.33      137.99      9.50 o
   0  -4  20       20.38       12.23      7.39 o
  -4  -3  20      145.94      143.84     10.24 o
  -3  -3  20      152.89      153.91      9.95 o
  -2  -3  20       52.20       44.19      8.36 o
  -1  -3  20       97.25       85.71      8.53 o
  -5  -2  20       27.14       26.22      8.76 o
  -4  -2  20       60.15       63.76      8.93 o
  -3  -2  20      204.85      198.90     10.35 o
  -2  -2  20        0.09        2.79      7.62 o
  -1  -2  20       15.22       22.13      7.51 o
  -6  -1  20       56.47       71.32      9.27 o
  -5  -1  20      171.80      191.22     10.81 o
  -4  -1  20      147.67      140.66      9.67 o
  -3  -1  20       56.04       48.35      8.42 o
  -2  -1  20       41.75       43.00      7.91 o
  -6   0  20        6.48       10.92      8.65 o
  -5   0  20      194.18      224.10     10.92 o
  -4   0  20       13.93       12.63      8.02 o
  -3   0  20       24.98       20.08      7.91 o
  -6   1  20      123.31      131.50      9.95 o
  -5   1  20       37.48       33.16      8.30 o
  -4   1  20       78.68       85.32      8.87 o
   0   1  20       34.91       31.62      8.30 o
  -6   2  20        4.68        9.04      8.13 o
  -5   2  20       11.49       13.25      7.96 o
  -4   2  20        4.34        4.89      7.51 o
  -6   3  20      101.09      114.72      9.38 o
  -5   3  20       66.34       77.01      8.76 o
  -3  -2  21        1.85        1.31      8.02 o
  -2  -2  21        0.08        2.73      7.74 o
  -4  -1  21       73.81       65.01      9.16 o
  -3  -1  21      122.41      136.22      9.78 o
  -4   0  21        2.47       -0.34      7.96 o
  -3   0  21        3.38        1.88      7.85 o
  -4   1  21       13.43       14.73      7.96 o
 
